# Supplementary material for: Association of colitis with gut-microbiota dysbiosis in clathrin adapter AP-1B knockout mice
Source: PLoS One. 2020 Mar 24;15(3):e0228358. doi: 10.1371/journal.pone.0228358 (PMC7093000; doi:10.1371/journal.pone.0228358)
Supplement: S1 Table — (XLSX) [file pone.0228358.s005.xlsx]

## Sheet: Sheet1
S1 Table. Summary of metagenomic reads before and after quality filtering.
Samples	Datasets	Number of Raw Reads (R1)	Number of Raw Reads (R2)	Mean_Raw_Read_length	After_trimming_R1(FaQCs)	After_trimming_R2(FaQCs)	After_duplication_removal_R1(PRINSEQ)	After_duplication_removal_R1(PRINSEQ)	After_host_removal_R1(BOWTIE2)	After_host_removal_R1(BOWTIE2)	Mean_Read_length
KO	Dr_Fukuda_l2	171471226	171471226	125	71311796	71311796	71248144	71248144	69967480	69967480	109
KO	Dr_Fukuda_l3	178269566	178269566	125	82168789	82168789	82080279	82080279	81540405	81540405	109
KO	Dr_Fukuda_l5	163310969	163310969	125	62806100	62806100	62692892	62692892	62508164	62508164	109
KO	Dr_Fukuda_l6	161717027	161717027	125	62019765	62019765	61877901	61877901	61638996	61638996	109
CO	Dr_Fukuda_l7	184154751	184154751	125	92499650	92499650	92211352	92211352	91242494	91242494	109
CO	Dr_Fukuda_l8	178106211	178106211	125	110916524	110916524	110598367	110598367	108794202	108794202	109
CO	Dr_Fukuda_l1	169799918	169799918	125	80126748	80126748	80097871	80097871	79256814	79256814	109
CO	Ap1BKO_pm_d	137051040	137051040	125	87419599	87419599	87383418	87383418	86373013	86373013	109
	Total	1343880708	1343880708		649268971	649268971	648190224	648190224	641321568	641321568
	Total (R1+R2)		2687761416			1298537942		1296380448		1282643136
