# Supplementary material for: Association of colitis with gut-microbiota dysbiosis in clathrin adapter AP-1B knockout mice
Source: PLoS One. 2020 Mar 24;15(3):e0228358. doi: 10.1371/journal.pone.0228358 (PMC7093000; doi:10.1371/journal.pone.0228358)
Supplement: S2 Table — Blue represents the taxa which are more abundant in the CO group and yellow represent those which are more abundant in the KO group. (XLSX) [file pone.0228358.s006.xlsx]

## Sheet: Sheet1
S2 Table. Significantly altered species between the CO and KO groups. Blue represents the taxa which are more abundant in the CO group and yellow represent those which are more abundant in the KO group.
Taxonomy							Relative Abundance								P-value	CO	KO
Level_1	Level_2	Level_3	Level_4	Level_5	Level_6	Level_7	K1	K2	K3	K4	C1	C2	C3	C4
k__Bacteria	p__(bacteria symbiont BFo2 of Frankliniella occidentalis)	c__(bacteria symbiont BFo2 of Frankliniella occidentalis)	o__(bacteria symbiont BFo2 of Frankliniella occidentalis)	f__(bacteria symbiont BFo2 of Frankliniella occidentalis)	g__(bacteria symbiont BFo2 of Frankliniella occidentalis)	s__bacteria symbiont BFo2 of Frankliniella occidentalis	0	0	0	8e-06	8e-06	9e-06	1.7e-05	1.9e-05	0.019
k__Bacteria	p__(bacterium JKG1)	c__(bacterium JKG1)	o__(bacterium JKG1)	f__(bacterium JKG1)	g__(bacterium JKG1)	s__bacterium JKG1	4.4e-05	6.3e-05	5.1e-05	2.5e-05	8.2e-05	6.9e-05	7.8e-05	8.4e-05	0.019
k__Bacteria	p__(candidate division WOR-1 bacterium RIFOXYA2_FULL_41_14)	c__(candidate division WOR-1 bacterium RIFOXYA2_FULL_41_14)	o__(candidate division WOR-1 bacterium RIFOXYA2_FULL_41_14)	f__(candidate division WOR-1 bacterium RIFOXYA2_FULL_41_14)	g__(candidate division WOR-1 bacterium RIFOXYA2_FULL_41_14)	s__candidate division WOR-1 bacterium RIFOXYA2_FULL_41_14	0.000133	3.9e-05	4.3e-05	9e-05	0.000147	0.000346	0.000434	0.000289	0.026
k__Bacteria	p__(Microgenomates group bacterium RBG_19FT_COMBO_39_10)	c__(Microgenomates group bacterium RBG_19FT_COMBO_39_10)	o__(Microgenomates group bacterium RBG_19FT_COMBO_39_10)	f__(Microgenomates group bacterium RBG_19FT_COMBO_39_10)	g__(Microgenomates group bacterium RBG_19FT_COMBO_39_10)	s__Microgenomates group bacterium RBG_19FT_COMBO_39_10	1.8e-05	8e-06	9e-06	8e-06	0	0	0	9e-06	0.043
k__Bacteria	p__(Parcubacteria group bacterium GW2011_GWA2_31_28)	c__(Parcubacteria group bacterium GW2011_GWA2_31_28)	o__(Parcubacteria group bacterium GW2011_GWA2_31_28)	f__(Parcubacteria group bacterium GW2011_GWA2_31_28)	g__(Parcubacteria group bacterium GW2011_GWA2_31_28)	s__Parcubacteria group bacterium GW2011_GWA2_31_28	0	3.1e-05	2.6e-05	2.5e-05	8.2e-05	7.8e-05	0.000174	0.000103	0.023
k__Bacteria	p__(Parcubacteria group bacterium GW2011_GWA2_42_11)	c__(Parcubacteria group bacterium GW2011_GWA2_42_11)	o__(Parcubacteria group bacterium GW2011_GWA2_42_11)	f__(Parcubacteria group bacterium GW2011_GWA2_42_11)	g__(Parcubacteria group bacterium GW2011_GWA2_42_11)	s__Parcubacteria group bacterium GW2011_GWA2_42_11	0.000151	6.3e-05	6e-05	0.000107	0	9e-06	9e-06	1.9e-05	0.026
k__Bacteria	p__(Parcubacteria group bacterium GW2011_GWA2_44_13)	c__(Parcubacteria group bacterium GW2011_GWA2_44_13)	o__(Parcubacteria group bacterium GW2011_GWA2_44_13)	f__(Parcubacteria group bacterium GW2011_GWA2_44_13)	g__(Parcubacteria group bacterium GW2011_GWA2_44_13)	s__Parcubacteria group bacterium GW2011_GWA2_44_13	1.8e-05	8e-06	0	0	4.9e-05	6.9e-05	7.8e-05	0.000121	0.014
k__Bacteria	p__(Parcubacteria group bacterium GW2011_GWA2_51_10)	c__(Parcubacteria group bacterium GW2011_GWA2_51_10)	o__(Parcubacteria group bacterium GW2011_GWA2_51_10)	f__(Parcubacteria group bacterium GW2011_GWA2_51_10)	g__(Parcubacteria group bacterium GW2011_GWA2_51_10)	s__Parcubacteria group bacterium GW2011_GWA2_51_10	0	0	0	8e-06	8e-06	9e-06	1.7e-05	9e-06	0.023
k__Bacteria	p__(Parcubacteria group bacterium GW2011_GWB1_42_6)	c__(Parcubacteria group bacterium GW2011_GWB1_42_6)	o__(Parcubacteria group bacterium GW2011_GWB1_42_6)	f__(Parcubacteria group bacterium GW2011_GWB1_42_6)	g__(Parcubacteria group bacterium GW2011_GWB1_42_6)	s__Parcubacteria group bacterium GW2011_GWB1_42_6	1.8e-05	8e-06	9e-06	0	3.3e-05	4.3e-05	4.3e-05	6.5e-05	0.00575
k__Bacteria	p__(Parcubacteria group bacterium GW2011_GWB1_49_7)	c__(Parcubacteria group bacterium GW2011_GWB1_49_7)	o__(Parcubacteria group bacterium GW2011_GWB1_49_7)	f__(Parcubacteria group bacterium GW2011_GWB1_49_7)	g__(Parcubacteria group bacterium GW2011_GWB1_49_7)	s__Parcubacteria group bacterium GW2011_GWB1_49_7	1.8e-05	3.1e-05	9e-06	2.5e-05	8e-06	9e-06	9e-06	0	0.049
k__Bacteria	p__(Parcubacteria group bacterium RIFCSPHIGHO2_01_FULL_47_10b)	c__(Parcubacteria group bacterium RIFCSPHIGHO2_01_FULL_47_10b)	o__(Parcubacteria group bacterium RIFCSPHIGHO2_01_FULL_47_10b)	f__(Parcubacteria group bacterium RIFCSPHIGHO2_01_FULL_47_10b)	g__(Parcubacteria group bacterium RIFCSPHIGHO2_01_FULL_47_10b)	s__Parcubacteria group bacterium RIFCSPHIGHO2_01_FULL_47_10b	9e-06	0	9e-06	8e-06	8e-06	0	9e-06	0	0.031
k__Bacteria	p__(uncultured bacterium Ad_125_D08)	c__(uncultured bacterium Ad_125_D08)	o__(uncultured bacterium Ad_125_D08)	f__(uncultured bacterium Ad_125_D08)	g__(uncultured bacterium Ad_125_D08)	s__uncultured bacterium Ad_125_D08	0.000275	0.000267	0.000171	0.000206	5.7e-05	6.9e-05	0.00013	0.000187	0.023
k__Bacteria	p__(uncultured bacterium Ad_139_A06_contig2)	c__(uncultured bacterium Ad_139_A06_contig2)	o__(uncultured bacterium Ad_139_A06_contig2)	f__(uncultured bacterium Ad_139_A06_contig2)	g__(uncultured bacterium Ad_139_A06_contig2)	s__uncultured bacterium Ad_139_A06_contig2	2.7e-05	3.1e-05	4.3e-05	4.1e-05	2.5e-05	1.7e-05	2.6e-05	0	0.048
k__Bacteria	p__(uncultured bacterium Contig137)	c__(uncultured bacterium Contig137)	o__(uncultured bacterium Contig137)	f__(uncultured bacterium Contig137)	g__(uncultured bacterium Contig137)	s__uncultured bacterium Contig137	5.3e-05	1.6e-05	5.1e-05	3.3e-05	0	1.7e-05	1.7e-05	9e-06	0.042
k__Bacteria	p__(uncultured bacterium Contig39)	c__(uncultured bacterium Contig39)	o__(uncultured bacterium Contig39)	f__(uncultured bacterium Contig39)	g__(uncultured bacterium Contig39)	s__uncultured bacterium Contig39	3.5e-05	3.1e-05	4.3e-05	5.8e-05	8e-06	1.7e-05	3.5e-05	9e-06	0.03
k__Bacteria	p__(uncultured bacterium Contig52)	c__(uncultured bacterium Contig52)	o__(uncultured bacterium Contig52)	f__(uncultured bacterium Contig52)	g__(uncultured bacterium Contig52)	s__uncultured bacterium Contig52	1.8e-05	3.1e-05	9e-06	3.3e-05	8e-06	9e-06	0	0	0.039
k__Bacteria	p__(uncultured bacterium Contig575)	c__(uncultured bacterium Contig575)	o__(uncultured bacterium Contig575)	f__(uncultured bacterium Contig575)	g__(uncultured bacterium Contig575)	s__uncultured bacterium Contig575	7.1e-05	0.000118	7.7e-05	9e-05	3.3e-05	3.5e-05	4.3e-05	1.9e-05	0.00677
k__Bacteria	p__(uncultured bacterium Contigcl_1539)	c__(uncultured bacterium Contigcl_1539)	o__(uncultured bacterium Contigcl_1539)	f__(uncultured bacterium Contigcl_1539)	g__(uncultured bacterium Contigcl_1539)	s__uncultured bacterium Contigcl_1539	9.8e-05	0.000118	0.000128	8.2e-05	8e-06	3.5e-05	7.8e-05	8.4e-05	0.047
k__Bacteria	p__(uncultured bacterium Contigcl_1748)	c__(uncultured bacterium Contigcl_1748)	o__(uncultured bacterium Contigcl_1748)	f__(uncultured bacterium Contigcl_1748)	g__(uncultured bacterium Contigcl_1748)	s__uncultured bacterium Contigcl_1748	6.2e-05	0	4.3e-05	9.9e-05	0.000131	0.000164	0.000382	0.000373	0.045
k__Bacteria	p__(uncultured bacterium Contigcl_8)	c__(uncultured bacterium Contigcl_8)	o__(uncultured bacterium Contigcl_8)	f__(uncultured bacterium Contigcl_8)	g__(uncultured bacterium Contigcl_8)	s__uncultured bacterium Contigcl_8	0	8e-06	0	8e-06	2.5e-05	2.6e-05	9e-06	1.9e-05	0.019
k__Bacteria	p__(uncultured bacterium DCM002Carb01)	c__(uncultured bacterium DCM002Carb01)	o__(uncultured bacterium DCM002Carb01)	f__(uncultured bacterium DCM002Carb01)	g__(uncultured bacterium DCM002Carb01)	s__uncultured bacterium DCM002Carb01	9e-06	0	0	8e-06	3.3e-05	4.3e-05	6.1e-05	0.000112	0.044
k__Bacteria	p__(uncultured bacterium fosmid pJB42G5)	c__(uncultured bacterium fosmid pJB42G5)	o__(uncultured bacterium fosmid pJB42G5)	f__(uncultured bacterium fosmid pJB42G5)	g__(uncultured bacterium fosmid pJB42G5)	s__uncultured bacterium fosmid pJB42G5	0.000106	0.000196	0.000137	0.000156	4.1e-05	4.3e-05	6.9e-05	5.6e-05	0.01
k__Bacteria	p__Acidobacteria	c__Acidobacteriia	o__Acidobacteriales	f__Acidobacteriaceae	g__Silvibacterium	s__Silvibacterium bohemicum	3.5e-05	1.6e-05	4.3e-05	4.1e-05	0.000106	0.000138	0.00013	0.000177	0.00284
k__Bacteria	p__Acidobacteria	c__Acidobacteriia	o__Acidobacteriales	f__Acidobacteriaceae	g__Bryocella	s__Bryocella elongata	4.4e-05	7.1e-05	6e-05	4.1e-05	9.8e-05	8.6e-05	8.7e-05	0.000112	0.00435
k__Bacteria	p__Acidobacteria	c__(Acidobacteria bacterium 13_1_20CM_4_56_7)	o__(Acidobacteria bacterium 13_1_20CM_4_56_7)	f__(Acidobacteria bacterium 13_1_20CM_4_56_7)	g__(Acidobacteria bacterium 13_1_20CM_4_56_7)	s__Acidobacteria bacterium 13_1_20CM_4_56_7	1.8e-05	1.6e-05	1.7e-05	2.5e-05	8e-06	9e-06	9e-06	9e-06	0.014
k__Bacteria	p__Acidobacteria	c__(Acidobacteria bacterium RIFCSPLOWO2_12_FULL_66_10)	o__(Acidobacteria bacterium RIFCSPLOWO2_12_FULL_66_10)	f__(Acidobacteria bacterium RIFCSPLOWO2_12_FULL_66_10)	g__(Acidobacteria bacterium RIFCSPLOWO2_12_FULL_66_10)	s__Acidobacteria bacterium RIFCSPLOWO2_12_FULL_66_10	8.9e-05	8.6e-05	0.000171	0.000123	5.7e-05	2.6e-05	3.5e-05	9e-06	0.015
k__Bacteria	p__Actinobacteria <phylum>	c__Actinobacteria	o__Corynebacteriales	f__Corynebacteriaceae	g__Corynebacterium	s__Corynebacterium sp. KPL1996	0	0	0	0	8e-06	9e-06	9e-06	9e-06	5.13e-05
k__Bacteria	p__Actinobacteria <phylum>	c__Actinobacteria	o__Streptomycetales	f__Streptomycetaceae	g__Streptomyces	s__Streptomyces sp. NRRL F-525	0	0	0	0	8e-06	9e-06	9e-06	9e-06	5.13e-05
k__Bacteria	p__Actinobacteria <phylum>	c__Actinobacteria	o__Corynebacteriales	f__Corynebacteriaceae	g__Corynebacterium	s__Corynebacterium timonense	2.7e-05	2.4e-05	1.7e-05	1.6e-05	0	0	9e-06	0	0.00189
k__Bacteria	p__Actinobacteria <phylum>	c__Actinobacteria	o__Bifidobacteriales	f__Bifidobacteriaceae	g__Bifidobacterium	s__Bifidobacterium biavatii	0.000833	0.000849	0.000788	0.000905	0.000409	0.000423	0.000625	0.000429	0.00222
k__Bacteria	p__Actinobacteria <phylum>	c__Actinobacteria	o__Micrococcales	f__Cellulomonadaceae	g__Actinotalea	s__Actinotalea fermentans	3.5e-05	4.7e-05	3.4e-05	4.1e-05	8e-06	9e-06	2.6e-05	9e-06	0.0035
k__Bacteria	p__Actinobacteria <phylum>	c__Actinobacteria	o__Propionibacteriales	f__Nocardioidaceae	g__Nocardioides	s__Nocardioides insulae	5.3e-05	7.1e-05	6e-05	5.8e-05	3.3e-05	3.5e-05	3.5e-05	9e-06	0.00741
k__Bacteria	p__Actinobacteria <phylum>	c__Actinobacteria	o__Corynebacteriales	f__Nocardiaceae	g__Nocardia	s__Nocardia amamiensis	0	0	0	8e-06	1.6e-05	1.7e-05	9e-06	9e-06	0.011
k__Bacteria	p__Actinobacteria <phylum>	c__Actinobacteria	o__Corynebacteriales	f__Mycobacteriaceae	g__Mycobacterium	s__Mycobacterium holsaticum	1.8e-05	0	0	0	1.6e-05	2.6e-05	2.6e-05	3.7e-05	0.013
k__Bacteria	p__Actinobacteria <phylum>	c__Actinobacteria	o__Corynebacteriales	f__Nocardiaceae	g__Rhodococcus	s__Rhodococcus sp. R1101	0	0	0	0	8e-06	1.7e-05	9e-06	9e-06	0.014
k__Bacteria	p__Actinobacteria <phylum>	c__Actinobacteria	o__Corynebacteriales	f__Corynebacteriaceae	g__Corynebacterium	s__Corynebacterium propinquum	0	3.1e-05	1.7e-05	1.6e-05	5.7e-05	6e-05	3.5e-05	8.4e-05	0.015
k__Bacteria	p__Actinobacteria <phylum>	c__Actinobacteria	o__Micrococcales	f__Micrococcaceae	g__Arthrobacter	s__Arthrobacter sp. W1	9e-06	0	0	8e-06	1.6e-05	9e-06	1.7e-05	1.9e-05	0.016
k__Bacteria	p__Actinobacteria <phylum>	c__Actinobacteria	o__Kineosporiales	f__Kineosporiaceae	g__Angustibacter	s__Angustibacter sp. Root456	3.5e-05	2.4e-05	4.3e-05	1.6e-05	0	0	9e-06	9e-06	0.017
k__Bacteria	p__Actinobacteria <phylum>	c__Actinobacteria	o__Streptomycetales	f__Streptomycetaceae	g__Streptomyces	s__Streptomyces tsukubensis	3.5e-05	2.4e-05	3.4e-05	3.3e-05	1.6e-05	9e-06	2.6e-05	9e-06	0.017
k__Bacteria	p__Actinobacteria <phylum>	c__Actinobacteria	o__Corynebacteriales	f__Nocardiaceae	g__Nocardia	s__Nocardia transvalensis	0	0	0	8e-06	8e-06	1.7e-05	9e-06	1.9e-05	0.019
k__Bacteria	p__Actinobacteria <phylum>	c__Actinobacteria	o__Streptomycetales	f__Streptomycetaceae	g__Streptomyces	s__Streptomyces vietnamensis	1.8e-05	8e-06	9e-06	1.6e-05	0	0	0	9e-06	0.021
k__Bacteria	p__Actinobacteria <phylum>	c__Actinobacteria	o__Geodermatophilales	f__Geodermatophilaceae	g__Blastococcus	s__Candidatus Blastococcus massiliensis	1.8e-05	8e-06	0	0	3.3e-05	1.7e-05	2.6e-05	1.9e-05	0.023
k__Bacteria	p__Actinobacteria <phylum>	c__Actinobacteria	o__Micrococcales	f__Dermabacteraceae	g__Devriesea	s__Devriesea agamarum	3.5e-05	5.5e-05	5.1e-05	5.8e-05	0	9e-06	2.6e-05	3.7e-05	0.023
k__Bacteria	p__Actinobacteria <phylum>	c__Actinobacteria	o__Micromonosporales	f__Micromonosporaceae	g__Actinoplanes	s__Actinoplanes teichomyceticus	9e-06	0	0	0	8e-06	2.6e-05	1.7e-05	2.8e-05	0.023
k__Bacteria	p__Actinobacteria <phylum>	c__Actinobacteria	o__Micrococcales	f__Microbacteriaceae	g__Leifsonia	s__Leifsonia sp. Root4	2.7e-05	8e-06	2.6e-05	1.6e-05	8e-06	0	0	0	0.023
k__Bacteria	p__Actinobacteria <phylum>	c__Actinobacteria	o__Micrococcales	f__Microbacteriaceae	g__Microbacterium	s__Microbacterium sp. Leaf151	0	0	0	8e-06	8e-06	9e-06	1.7e-05	9e-06	0.023
k__Bacteria	p__Actinobacteria <phylum>	c__Actinobacteria	o__Micrococcales	f__Microbacteriaceae	g__Agromyces	s__Agromyces sp. NDB4Y10	0	8e-06	0	0	8e-06	1.7e-05	1.7e-05	2.8e-05	0.024
k__Bacteria	p__Actinobacteria <phylum>	c__Actinobacteria	o__Micrococcales	f__Microbacteriaceae	g__Microbacterium	s__Microbacterium maritypicum	9e-06	5.5e-05	3.4e-05	3.3e-05	4.9e-05	8.6e-05	0.000122	0.000112	0.026
k__Bacteria	p__Actinobacteria <phylum>	c__Actinobacteria	o__Corynebacteriales	f__Mycobacteriaceae	g__Mycobacterium	s__Mycobacterium sp. E342	0	0	0	1.6e-05	8e-06	2.6e-05	2.6e-05	2.8e-05	0.027
k__Bacteria	p__Actinobacteria <phylum>	c__Actinobacteria	o__Streptosporangiales	f__Nocardiopsaceae	g__Streptomonospora	s__Streptomonospora alba	7.1e-05	2.4e-05	0	4.1e-05	9.8e-05	9.5e-05	6.9e-05	0.000159	0.028
k__Bacteria	p__Actinobacteria <phylum>	c__Actinobacteria	o__Actinomycetales	f__Actinomycetaceae	g__Actinomyces	s__Actinomyces coleocanis	3.5e-05	5.5e-05	3.4e-05	6.6e-05	2.5e-05	2.6e-05	1.7e-05	9e-06	0.028
k__Bacteria	p__Actinobacteria <phylum>	c__Actinobacteria	o__Actinomycetales	f__Actinomycetaceae	g__Actinomyces	s__Actinomyces sp. ICM39	9e-06	8e-06	0	2.5e-05	9.8e-05	4.3e-05	7.8e-05	3.7e-05	0.028
k__Bacteria	p__Actinobacteria <phylum>	c__Actinobacteria	o__Micrococcales	f__Micrococcaceae	g__Enteractinococcus	s__Enteractinococcus helveticum	1.8e-05	8e-06	4.3e-05	5.8e-05	0.000556	0.000596	0.00046	0.00014	0.029
k__Bacteria	p__Actinobacteria <phylum>	c__Actinobacteria	o__Streptomycetales	f__Streptomycetaceae	g__Streptomyces	s__Streptomyces sp. AS58	9e-06	8e-06	0	0	8e-06	2.6e-05	1.7e-05	1.9e-05	0.029
k__Bacteria	p__Actinobacteria <phylum>	c__Actinobacteria	o__Micrococcales	f__Dermabacteraceae	g__Brachybacterium	s__Brachybacterium nesterenkovii	9e-06	0	0	0	8e-06	9e-06	1.7e-05	9e-06	0.033
k__Bacteria	p__Actinobacteria <phylum>	c__Actinobacteria	o__Micrococcales	f__Micrococcaceae	g__Arthrobacter	s__Arthrobacter cupressi	1.8e-05	8e-06	9e-06	8e-06	8e-06	0	0	0	0.033
k__Bacteria	p__Actinobacteria <phylum>	c__Actinobacteria	o__Corynebacteriales	f__Mycobacteriaceae	g__Mycobacterium	s__Mycobacterium sp. 852014-51730_SCH5271717	9e-06	0	0	0	4.9e-05	3.5e-05	3.5e-05	9e-06	0.033
k__Bacteria	p__Actinobacteria <phylum>	c__Actinobacteria	o__Bifidobacteriales	f__Bifidobacteriaceae	g__Bifidobacterium	s__Bifidobacterium pseudocatenulatum	0.00047	0.000424	0.000814	0.000609	0.000262	0.000207	0.000339	0.00028	0.034
k__Bacteria	p__Actinobacteria <phylum>	c__Actinobacteria	o__Micrococcales	f__Microbacteriaceae	g__Leifsonia	s__Leifsonia sp. SCN 70-46	9e-06	3.1e-05	1.7e-05	2.5e-05	0	0	9e-06	9e-06	0.036
k__Bacteria	p__Actinobacteria <phylum>	c__Actinobacteria	o__Corynebacteriales	f__Nocardiaceae	g__Nocardia	s__Nocardia sp. NRRL S-836	0	8e-06	0	8e-06	1.6e-05	9e-06	9e-06	1.9e-05	0.036
k__Bacteria	p__Actinobacteria <phylum>	c__Actinobacteria	o__Streptomycetales	f__Streptomycetaceae	g__Streptomyces	s__Streptomyces sp. URHA0041	1.8e-05	8e-06	2.6e-05	1.6e-05	0	9e-06	0	9e-06	0.037
k__Bacteria	p__Actinobacteria <phylum>	c__Actinobacteria	o__Micromonosporales	f__Micromonosporaceae	g__Micromonospora	s__Micromonospora viridifaciens	0	0	1.7e-05	0	8e-06	2.6e-05	2.6e-05	3.7e-05	0.039
k__Bacteria	p__Actinobacteria <phylum>	c__Actinobacteria	o__Corynebacteriales	f__Corynebacteriaceae	g__Corynebacterium	s__Corynebacterium atypicum	0	0	0	0	8e-06	1.7e-05	3.5e-05	1.9e-05	0.039
k__Bacteria	p__Actinobacteria <phylum>	c__Actinobacteria	o__Pseudonocardiales	f__Pseudonocardiaceae	g__Kibdelosporangium	s__Kibdelosporangium aridum	1.8e-05	2.4e-05	9e-06	8e-06	2.5e-05	4.3e-05	5.2e-05	7.5e-05	0.04
k__Bacteria	p__Actinobacteria <phylum>	c__Actinobacteria	o__Streptomycetales	f__Streptomycetaceae	g__Streptomyces	s__Streptomyces pathocidini	1.8e-05	8e-06	1.7e-05	1.6e-05	8e-06	9e-06	0	9e-06	0.04
k__Bacteria	p__Actinobacteria <phylum>	c__Actinobacteria	o__Streptomycetales	f__Streptomycetaceae	g__Streptomyces	s__Streptomyces sp. XY431	0	0	0	8e-06	1.6e-05	9e-06	2.6e-05	3.7e-05	0.041
k__Bacteria	p__Actinobacteria <phylum>	c__(Actinobacteria bacterium 13_2_20CM_2_71_6)	o__(Actinobacteria bacterium 13_2_20CM_2_71_6)	f__(Actinobacteria bacterium 13_2_20CM_2_71_6)	g__(Actinobacteria bacterium 13_2_20CM_2_71_6)	s__Actinobacteria bacterium 13_2_20CM_2_71_6	0	8e-06	0	0	8e-06	9e-06	9e-06	9e-06	0.042
k__Bacteria	p__Actinobacteria <phylum>	c__Actinobacteria	o__Streptomycetales	f__Streptomycetaceae	g__Streptomyces	s__Streptomyces sp. CB02056	0	8e-06	0	0	8e-06	9e-06	9e-06	9e-06	0.042
k__Bacteria	p__Actinobacteria <phylum>	c__Actinobacteria	o__Micrococcales	f__Cellulomonadaceae	g__Oerskovia	s__Oerskovia sp. Root22	0	8e-06	0	0	8e-06	9e-06	9e-06	9e-06	0.042
k__Bacteria	p__Actinobacteria <phylum>	c__Actinobacteria	o__Propionibacteriales	f__Nocardioidaceae	g__Nocardioides	s__Nocardioides sp. URHA0032	3.5e-05	3.1e-05	9e-06	2.5e-05	0	0	1.7e-05	9e-06	0.043
k__Bacteria	p__Actinobacteria <phylum>	c__Actinobacteria	o__Streptomycetales	f__Streptomycetaceae	g__Streptomyces	s__Streptomyces sp. CB02400	0	0	0	0	8e-06	9e-06	1.7e-05	2.8e-05	0.044
k__Bacteria	p__Actinobacteria <phylum>	c__Actinobacteria	o__Actinomycetales	f__Actinomycetaceae	g__Actinomyces	s__Actinomyces hordeovulneris	0	8e-06	0	8e-06	8e-06	1.7e-05	9e-06	1.9e-05	0.044
k__Bacteria	p__Actinobacteria <phylum>	c__Actinobacteria	o__Corynebacteriales	f__Nocardiaceae	g__Rhodococcus	s__Rhodococcus erythropolis	3.5e-05	7.1e-05	3.4e-05	4.9e-05	1.6e-05	1.7e-05	9e-06	3.7e-05	0.044
k__Bacteria	p__Actinobacteria <phylum>	c__Actinobacteria	o__Propionibacteriales	f__Nocardioidaceae	g__Nocardioides	s__Nocardioides terrae	9e-06	8e-06	0	8e-06	2.5e-05	9e-06	2.6e-05	3.7e-05	0.046
k__Bacteria	p__Actinobacteria <phylum>	c__Actinobacteria	o__(uncultured actinobacterium HF0130_15N16)	f__(uncultured actinobacterium HF0130_15N16)	g__(uncultured actinobacterium HF0130_15N16)	s__uncultured actinobacterium HF0130_15N16	0.000222	4.7e-05	8.6e-05	0.00014	0	0	0	0	0.047
k__Bacteria	p__Actinobacteria <phylum>	c__Actinobacteria	o__Actinomycetales	f__Actinomycetaceae	g__Actinomyces	s__Actinomyces urinae	1.8e-05	3.1e-05	3.4e-05	8e-06	8e-06	9e-06	0	0	0.047
k__Bacteria	p__Actinobacteria <phylum>	c__Actinobacteria	o__Micromonosporales	f__Micromonosporaceae	g__Dactylosporangium	s__Dactylosporangium aurantiacum	4.4e-05	2.4e-05	5.1e-05	4.1e-05	1.6e-05	1.7e-05	3.5e-05	1.9e-05	0.048
k__Bacteria	p__Actinobacteria <phylum>	c__Actinobacteria	o__Corynebacteriales	f__Gordoniaceae	g__Gordonia	s__Gordonia otitidis	1.8e-05	3.1e-05	0	0	3.3e-05	3.5e-05	2.6e-05	4.7e-05	0.048
k__Bacteria	p__Actinobacteria <phylum>	c__Actinobacteria	o__Streptomycetales	f__Streptomycetaceae	g__Streptacidiphilus	s__Streptacidiphilus rugosus	9e-06	8e-06	0	0	3.3e-05	9e-06	4.3e-05	5.6e-05	0.049
k__Bacteria	p__Actinobacteria <phylum>	c__Actinobacteria	o__Actinomycetales	f__Actinomycetaceae	g__Actinomyces	s__Actinomyces sp. HMSC035G02	9.8e-05	3.9e-05	6e-05	3.3e-05	2.5e-05	1.7e-05	0	9e-06	0.049
k__Bacteria	p__Bacteroidetes	c__Chitinophagia	o__Chitinophagales	f__Chitinophagaceae	g__Flavisolibacter	s__Flavisolibacter sp. LCS9	0.000204	7.1e-05	0.00012	0.000214	0.000344	0.000475	0.00033	0.000457	0.00277
k__Bacteria	p__Bacteroidetes	c__Flavobacteriia	o__Flavobacteriales	f__Flavobacteriaceae	g__Chryseobacterium	s__Chryseobacterium sp. IHB B 10212	9.8e-05	3.1e-05	0	3.3e-05	0.000188	0.000181	0.000148	0.000187	0.00334
k__Bacteria	p__Bacteroidetes	c__Flavobacteriia	o__Flavobacteriales	f__Flavobacteriaceae	g__Flavobacterium	s__Flavobacterium chilense	3.5e-05	4.7e-05	8.6e-05	3.3e-05	9.8e-05	0.000156	0.000148	0.000177	0.00482
k__Bacteria	p__Bacteroidetes	c__Flavobacteriia	o__Flavobacteriales	f__Flavobacteriaceae	g__Chryseobacterium	s__Chryseobacterium joostei	0.000222	0.000275	0.000343	0.00023	0.000147	0.000121	0.000139	6.5e-05	0.00584
k__Bacteria	p__Bacteroidetes	c__Flavobacteriia	o__Flavobacteriales	f__Flavobacteriaceae	g__Chryseobacterium	s__Chryseobacterium soli	0.000452	0.000173	0.000308	0.000658	0.000712	0.000942	0.001233	0.001054	0.00799
k__Bacteria	p__Bacteroidetes	c__Flavobacteriia	o__Flavobacteriales	f__Flavobacteriaceae	g__Flavobacterium	s__Flavobacterium sp. CF136	0.000399	7.1e-05	0.000154	0.000197	0.000499	0.000536	0.000938	0.001073	0.022
k__Bacteria	p__Bacteroidetes	c__Flavobacteriia	o__Flavobacteriales	f__Flavobacteriaceae	g__Chryseobacterium	s__Chryseobacterium sp. JM1	1.8e-05	3.9e-05	1.7e-05	3.3e-05	9.8e-05	0.000138	0.0002	0.000261	0.024
k__Bacteria	p__Bacteroidetes	c__Sphingobacteriia	o__Sphingobacteriales	f__Sphingobacteriaceae	g__Pedobacter	s__Pedobacter sp. Leaf216	0.000168	4.7e-05	2.6e-05	3.3e-05	0.000139	0.000173	0.000226	0.000242	0.025
k__Bacteria	p__Bacteroidetes	c__Flavobacteriia	o__Flavobacteriales	f__Flavobacteriaceae	g__Flavobacterium	s__Flavobacterium swingsii	0.000124	2.4e-05	4.3e-05	2.5e-05	0.000123	0.000311	0.000287	0.00042	0.026
k__Bacteria	p__Bacteroidetes	c__Flavobacteriia	o__Flavobacteriales	f__Flavobacteriaceae	g__Chryseobacterium	s__Chryseobacterium sp. FH2	6.2e-05	2.4e-05	2.6e-05	0.000115	0.000115	0.000181	0.000139	0.000261	0.027
k__Bacteria	p__Bacteroidetes	c__Flavobacteriia	o__Flavobacteriales	f__Flavobacteriaceae	g__Lutibacter	s__Lutibacter maritimus	0.000177	0.000165	0.000317	0.000123	4.1e-05	1.7e-05	5.2e-05	1.9e-05	0.028
k__Bacteria	p__Bacteroidetes	c__Flavobacteriia	o__Flavobacteriales	f__Flavobacteriaceae	g__Gramella	s__Gramella portivictoriae	7.1e-05	4.7e-05	2.6e-05	0.000115	0.000164	0.00013	0.00013	0.000252	0.028
k__Bacteria	p__Bacteroidetes	c__Flavobacteriia	o__Flavobacteriales	f__Flavobacteriaceae	g__Flavobacterium	s__Flavobacterium frigidarium	4.4e-05	2.4e-05	4.3e-05	4.1e-05	9e-05	0.000156	0.000148	0.000242	0.029
k__Bacteria	p__Bacteroidetes	c__Sphingobacteriia	o__Sphingobacteriales	f__Sphingobacteriaceae	g__Pedobacter	s__Pedobacter sp. Hv1	0.000293	0.000259	0.000214	0.000345	0.001039	0.000406	0.000851	0.000886	0.029
k__Bacteria	p__Bacteroidetes	c__(Bacteroidetes bacterium GWF2_41_61)	o__(Bacteroidetes bacterium GWF2_41_61)	f__(Bacteroidetes bacterium GWF2_41_61)	g__(Bacteroidetes bacterium GWF2_41_61)	s__Bacteroidetes bacterium GWF2_41_61	3.5e-05	8e-06	9e-06	0	3.3e-05	3.5e-05	3.5e-05	5.6e-05	0.032
k__Bacteria	p__Bacteroidetes	c__(Bacteroidetes bacterium GWF2_41_9)	o__(Bacteroidetes bacterium GWF2_41_9)	f__(Bacteroidetes bacterium GWF2_41_9)	g__(Bacteroidetes bacterium GWF2_41_9)	s__Bacteroidetes bacterium GWF2_41_9	0	0	9e-06	0	8e-06	3.5e-05	2.6e-05	1.9e-05	0.033
k__Bacteria	p__Bacteroidetes	c__Flavobacteriia	o__Flavobacteriales	f__Flavobacteriaceae	g__Capnocytophaga	s__Capnocytophaga sp. oral taxon 332	0.001507	0.000354	0.000874	0.002336	0.002994	0.007277	0.006643	0.010837	0.034
k__Bacteria	p__Bacteroidetes	c__Flavobacteriia	o__Flavobacteriales	f__Flavobacteriaceae	g__Lacinutrix	s__Lacinutrix sp. MedPE-SW	5.3e-05	3.1e-05	2.6e-05	6.6e-05	8.2e-05	0.000104	0.000113	0.000187	0.035
k__Bacteria	p__Bacteroidetes	c__Bacteroidia	o__Bacteroidales	f__Odoribacteraceae	g__Odoribacter	s__Odoribacter splanchnicus CAG:14	0.012501	0.006404	0.010339	0.005116	0.001317	0.001893	0.004195	0.004216	0.037
k__Bacteria	p__Bacteroidetes	c__Bacteroidia	o__Bacteroidales	f__Bacteroidaceae	g__Bacteroides	s__uncultured Bacteroides sp. SMG1	3.5e-05	0	2.6e-05	2.5e-05	5.7e-05	4.3e-05	3.5e-05	7.5e-05	0.037
k__Bacteria	p__Bacteroidetes	c__Flavobacteriia	o__Flavobacteriales	f__Flavobacteriaceae	g__Flavobacterium	s__Flavobacterium sp. F52	6.2e-05	8e-06	6.9e-05	7.4e-05	9e-05	0.000216	0.000234	0.000326	0.038
k__Bacteria	p__Bacteroidetes	c__Flavobacteriia	o__Flavobacteriales	f__Flavobacteriaceae	g__Flavobacterium	s__Flavobacterium sp. MEB061	8.9e-05	0.000181	0.000188	0.000329	0.000335	0.000588	0.000408	0.000793	0.038
k__Bacteria	p__Bacteroidetes	c__Cytophagia	o__Cytophagales	f__Cytophagaceae	g__Dyadobacter	s__Dyadobacter beijingensis	0.000576	0.000149	0.00048	0.001053	0.001113	0.002048	0.003066	0.003954	0.043
k__Bacteria	p__Bacteroidetes	c__Flavobacteriia	o__Flavobacteriales	f__Flavobacteriaceae	g__Flavobacterium	s__Flavobacterium sp. Fl	5.3e-05	2.4e-05	5.1e-05	6.6e-05	9.8e-05	8.6e-05	9.6e-05	0.000177	0.045
k__Bacteria	p__Bacteroidetes	c__Flavobacteriia	o__Flavobacteriales	f__Flavobacteriaceae	g__(Flavobacteriaceae bacterium CRH)	s__Flavobacteriaceae bacterium CRH	0.000239	0.000102	0.000128	0.000567	0.000434	0.000786	0.000651	0.001203	0.045
k__Bacteria	p__Bacteroidetes	c__Flavobacteriia	o__Flavobacteriales	f__Cryomorphaceae	g__(Cryomorphaceae bacterium BACL21 MAG-121220-bin10)	s__Cryomorphaceae bacterium BACL21 MAG-121220-bin10	0.000195	3.9e-05	8.6e-05	9e-05	0.000155	0.00032	0.000391	0.000541	0.045
k__Bacteria	p__Bacteroidetes	c__Flavobacteriia	o__Flavobacteriales	f__Flavobacteriaceae	g__Chryseobacterium	s__Chryseobacterium sp. RU37D	0	8e-06	3.4e-05	4.1e-05	5.7e-05	5.2e-05	4.3e-05	5.6e-05	0.045
k__Bacteria	p__Bacteroidetes	c__Flavobacteriia	o__Flavobacteriales	f__Flavobacteriaceae	g__Flavobacterium	s__Flavobacterium sp. VMW	2.7e-05	8e-06	1.7e-05	8e-06	2.5e-05	5.2e-05	2.6e-05	3.7e-05	0.045
k__Bacteria	p__Bacteroidetes	c__Bacteroidia	o__Bacteroidales	f__Prevotellaceae	g__Prevotella	s__Prevotella stercorea	0.004424	0.00187	0.003255	0.006777	0.006831	0.014623	0.015953	0.024407	0.046
k__Bacteria	p__Bacteroidetes	c__Flavobacteriia	o__Flavobacteriales	f__Flavobacteriaceae	g__Chryseobacterium	s__Chryseobacterium sp. 36-9	0.001658	0.000283	0.001516	0.00014	0.00162	0.002809	0.001772	0.003721	0.048
k__Bacteria	p__Bacteroidetes	c__Flavobacteriia	o__Flavobacteriales	f__Flavobacteriaceae	g__Flavobacterium	s__Flavobacterium sp. LM4	0.000239	4.7e-05	0.000128	0.000263	0.000311	0.000311	0.000339	0.000345	0.05
k__Bacteria	p__Caldiserica	c__Caldisericia	o__Caldisericales	f__Caldisericaceae	g__Caldisericum	s__Caldisericum sp. CG2_30_36_11	6.2e-05	4.7e-05	2.6e-05	4.9e-05	2.5e-05	3.5e-05	9e-06	9e-06	0.036
k__Bacteria	p__candidate division WWE3	c__(candidate division WWE3 bacterium RIFCSPLOWO2_01_FULL_42_11)	o__(candidate division WWE3 bacterium RIFCSPLOWO2_01_FULL_42_11)	f__(candidate division WWE3 bacterium RIFCSPLOWO2_01_FULL_42_11)	g__(candidate division WWE3 bacterium RIFCSPLOWO2_01_FULL_42_11)	s__candidate division WWE3 bacterium RIFCSPLOWO2_01_FULL_42_11	0	0	2.6e-05	1.6e-05	8e-06	0	1.7e-05	0	0.018
k__Bacteria	p__candidate division WWE3	c__(candidate division WWE3 bacterium RIFCSPHIGHO2_01_FULL_42_13)	o__(candidate division WWE3 bacterium RIFCSPHIGHO2_01_FULL_42_13)	f__(candidate division WWE3 bacterium RIFCSPHIGHO2_01_FULL_42_13)	g__(candidate division WWE3 bacterium RIFCSPHIGHO2_01_FULL_42_13)	s__candidate division WWE3 bacterium RIFCSPHIGHO2_01_FULL_42_13	8.9e-05	0.000102	7.7e-05	3.3e-05	2.5e-05	4.3e-05	2.6e-05	1.9e-05	0.046
k__Bacteria	p__Candidatus Aminicenantes	c__(Candidatus Aminicenantes bacterium RBG_16_66_30)	o__(Candidatus Aminicenantes bacterium RBG_16_66_30)	f__(Candidatus Aminicenantes bacterium RBG_16_66_30)	g__(Candidatus Aminicenantes bacterium RBG_16_66_30)	s__Candidatus Aminicenantes bacterium RBG_16_66_30	7.1e-05	4.7e-05	6e-05	4.9e-05	3.3e-05	3.5e-05	0	9e-06	0.015
k__Bacteria	p__Candidatus Atribacteria	c__(Atribacteria bacterium 34_868)	o__(Atribacteria bacterium 34_868)	f__(Atribacteria bacterium 34_868)	g__(Atribacteria bacterium 34_868)	s__Atribacteria bacterium 34_868	9e-06	8e-06	9e-06	1.6e-05	0	0	0	0	0.011
k__Bacteria	p__Candidatus Berkelbacteria	c__(Candidatus Berkelbacteria bacterium CG2_30_39_44)	o__(Candidatus Berkelbacteria bacterium CG2_30_39_44)	f__(Candidatus Berkelbacteria bacterium CG2_30_39_44)	g__(Candidatus Berkelbacteria bacterium CG2_30_39_44)	s__Candidatus Berkelbacteria bacterium CG2_30_39_44	1.8e-05	3.1e-05	4.3e-05	3.3e-05	0	9e-06	2.6e-05	9e-06	0.035
k__Bacteria	p__Candidatus Curtissbacteria	c__(Candidatus Curtissbacteria bacterium RBG_13_40_7)	o__(Candidatus Curtissbacteria bacterium RBG_13_40_7)	f__(Candidatus Curtissbacteria bacterium RBG_13_40_7)	g__(Candidatus Curtissbacteria bacterium RBG_13_40_7)	s__Candidatus Curtissbacteria bacterium RBG_13_40_7	2.7e-05	3.1e-05	4.3e-05	3.3e-05	1.6e-05	2.6e-05	2.6e-05	1.9e-05	0.035
k__Bacteria	p__Candidatus Firestonebacteria	c__(Candidatus Firestonebacteria bacterium RIFOXYD2_FULL_39_29)	o__(Candidatus Firestonebacteria bacterium RIFOXYD2_FULL_39_29)	f__(Candidatus Firestonebacteria bacterium RIFOXYD2_FULL_39_29)	g__(Candidatus Firestonebacteria bacterium RIFOXYD2_FULL_39_29)	s__Candidatus Firestonebacteria bacterium RIFOXYD2_FULL_39_29	0.000213	0.000141	0.000163	0.000239	0.000131	4.3e-05	8.7e-05	2.8e-05	0.011
k__Bacteria	p__Candidatus Gottesmanbacteria	c__(Candidatus Gottesmanbacteria bacterium GW2011_GWA1_34_13)	o__(Candidatus Gottesmanbacteria bacterium GW2011_GWA1_34_13)	f__(Candidatus Gottesmanbacteria bacterium GW2011_GWA1_34_13)	g__(Candidatus Gottesmanbacteria bacterium GW2011_GWA1_34_13)	s__Candidatus Gottesmanbacteria bacterium GW2011_GWA1_34_13	6.2e-05	3.9e-05	6.9e-05	3.3e-05	1.6e-05	0	0	9e-06	0.0088
k__Bacteria	p__Candidatus Kaiserbacteria	c__(Candidatus Kaiserbacteria bacterium RIFCSPHIGHO2_12_FULL_53_13)	o__(Candidatus Kaiserbacteria bacterium RIFCSPHIGHO2_12_FULL_53_13)	f__(Candidatus Kaiserbacteria bacterium RIFCSPHIGHO2_12_FULL_53_13)	g__(Candidatus Kaiserbacteria bacterium RIFCSPHIGHO2_12_FULL_53_13)	s__Candidatus Kaiserbacteria bacterium RIFCSPHIGHO2_12_FULL_53_13	1.8e-05	4.7e-05	3.4e-05	4.1e-05	2.5e-05	9e-06	9e-06	9e-06	0.031
k__Bacteria	p__Candidatus Kaiserbacteria	c__(Candidatus Kaiserbacteria bacterium RIFCSPHIGHO2_02_FULL_54_11b)	o__(Candidatus Kaiserbacteria bacterium RIFCSPHIGHO2_02_FULL_54_11b)	f__(Candidatus Kaiserbacteria bacterium RIFCSPHIGHO2_02_FULL_54_11b)	g__(Candidatus Kaiserbacteria bacterium RIFCSPHIGHO2_02_FULL_54_11b)	s__Candidatus Kaiserbacteria bacterium RIFCSPHIGHO2_02_FULL_54_11b	2.7e-05	8e-06	9e-06	0	0	0	0	0	0.04
k__Bacteria	p__Candidatus Kerfeldbacteria	c__(Candidatus Kerfeldbacteria bacterium RIFCSPHIGHO2_12_FULL_48_17)	o__(Candidatus Kerfeldbacteria bacterium RIFCSPHIGHO2_12_FULL_48_17)	f__(Candidatus Kerfeldbacteria bacterium RIFCSPHIGHO2_12_FULL_48_17)	g__(Candidatus Kerfeldbacteria bacterium RIFCSPHIGHO2_12_FULL_48_17)	s__Candidatus Kerfeldbacteria bacterium RIFCSPHIGHO2_12_FULL_48_17	4.4e-05	3.1e-05	4.3e-05	6.6e-05	8e-06	1.7e-05	2.6e-05	9e-06	0.015
k__Bacteria	p__Candidatus Kerfeldbacteria	c__(Candidatus Kerfeldbacteria bacterium RIFOXYA2_FULL_38_24)	o__(Candidatus Kerfeldbacteria bacterium RIFOXYA2_FULL_38_24)	f__(Candidatus Kerfeldbacteria bacterium RIFOXYA2_FULL_38_24)	g__(Candidatus Kerfeldbacteria bacterium RIFOXYA2_FULL_38_24)	s__Candidatus Kerfeldbacteria bacterium RIFOXYA2_FULL_38_24	8.9e-05	4.7e-05	5.1e-05	7.4e-05	3.3e-05	2.6e-05	4.3e-05	9e-06	0.025
k__Bacteria	p__Candidatus Kryptonia	c__(Candidatus Kryptonium)	o__(Candidatus Kryptonium)	f__(Candidatus Kryptonium)	g__Candidatus Kryptonium	s__Candidatus Kryptonium thompsoni	0.000124	3.1e-05	0.00012	6.6e-05	0.000147	0.000225	0.000304	0.000364	0.026
k__Bacteria	p__Candidatus Latescibacteria	c__(Candidatus Latescibacteria bacterium 4484_107)	o__(Candidatus Latescibacteria bacterium 4484_107)	f__(Candidatus Latescibacteria bacterium 4484_107)	g__(Candidatus Latescibacteria bacterium 4484_107)	s__Candidatus Latescibacteria bacterium 4484_107	2.7e-05	3.1e-05	7.7e-05	2.5e-05	6.5e-05	8.6e-05	6.9e-05	0.000103	0.04
k__Bacteria	p__Candidatus Levybacteria	c__(Candidatus Levybacteria bacterium RIFCSPHIGHO2_01_FULL_40_15b)	o__(Candidatus Levybacteria bacterium RIFCSPHIGHO2_01_FULL_40_15b)	f__(Candidatus Levybacteria bacterium RIFCSPHIGHO2_01_FULL_40_15b)	g__(Candidatus Levybacteria bacterium RIFCSPHIGHO2_01_FULL_40_15b)	s__Candidatus Levybacteria bacterium RIFCSPHIGHO2_01_FULL_40_15b	2.7e-05	3.1e-05	1.7e-05	4.9e-05	8e-06	1.7e-05	0	9e-06	0.035
k__Bacteria	p__Candidatus Magasanikbacteria	c__(Candidatus Magasanikbacteria bacterium RIFOXYA2_FULL_40_20)	o__(Candidatus Magasanikbacteria bacterium RIFOXYA2_FULL_40_20)	f__(Candidatus Magasanikbacteria bacterium RIFOXYA2_FULL_40_20)	g__(Candidatus Magasanikbacteria bacterium RIFOXYA2_FULL_40_20)	s__Candidatus Magasanikbacteria bacterium RIFOXYA2_FULL_40_20	1.8e-05	3.1e-05	9e-06	8e-06	0.000139	2.6e-05	9.6e-05	9e-06	0.038
k__Bacteria	p__Candidatus Moranbacteria	c__(Candidatus Moranbacteria bacterium RIFOXYA1_FULL_44_7)	o__(Candidatus Moranbacteria bacterium RIFOXYA1_FULL_44_7)	f__(Candidatus Moranbacteria bacterium RIFOXYA1_FULL_44_7)	g__(Candidatus Moranbacteria bacterium RIFOXYA1_FULL_44_7)	s__Candidatus Moranbacteria bacterium RIFOXYA1_FULL_44_7	1.8e-05	8e-06	9e-06	2.5e-05	0	0	0	9e-06	0.042
k__Bacteria	p__Candidatus Moranbacteria	c__(Candidatus Moranbacteria bacterium RIFOXYB1_FULL_43_19)	o__(Candidatus Moranbacteria bacterium RIFOXYB1_FULL_43_19)	f__(Candidatus Moranbacteria bacterium RIFOXYB1_FULL_43_19)	g__(Candidatus Moranbacteria bacterium RIFOXYB1_FULL_43_19)	s__Candidatus Moranbacteria bacterium RIFOXYB1_FULL_43_19	2.7e-05	2.4e-05	1.7e-05	1.6e-05	8e-06	9e-06	0	1.9e-05	0.049
k__Bacteria	p__Candidatus Niyogibacteria	c__(Candidatus Niyogibacteria bacterium RIFCSPHIGHO2_01_FULL_45_28)	o__(Candidatus Niyogibacteria bacterium RIFCSPHIGHO2_01_FULL_45_28)	f__(Candidatus Niyogibacteria bacterium RIFCSPHIGHO2_01_FULL_45_28)	g__(Candidatus Niyogibacteria bacterium RIFCSPHIGHO2_01_FULL_45_28)	s__Candidatus Niyogibacteria bacterium RIFCSPHIGHO2_01_FULL_45_28	0	0	0	8e-06	8e-06	9e-06	9e-06	9e-06	0.042
k__Bacteria	p__Candidatus Omnitrophica	c__(Omnitrophica WOR_2 bacterium RBG_13_44_8b)	o__(Omnitrophica WOR_2 bacterium RBG_13_44_8b)	f__(Omnitrophica WOR_2 bacterium RBG_13_44_8b)	g__(Omnitrophica WOR_2 bacterium RBG_13_44_8b)	s__Omnitrophica WOR_2 bacterium RBG_13_44_8b	0	8e-06	0	0	1.6e-05	2.6e-05	2.6e-05	1.9e-05	0.00105
k__Bacteria	p__Candidatus Omnitrophica	c__(Omnitrophica WOR_2 bacterium GWA2_47_8)	o__(Omnitrophica WOR_2 bacterium GWA2_47_8)	f__(Omnitrophica WOR_2 bacterium GWA2_47_8)	g__(Omnitrophica WOR_2 bacterium GWA2_47_8)	s__Omnitrophica WOR_2 bacterium GWA2_47_8	4.4e-05	3.1e-05	3.4e-05	3.3e-05	4.1e-05	5.2e-05	4.3e-05	5.6e-05	0.037
k__Bacteria	p__Candidatus Parcubacteria	c__(Parcubacteria bacterium DG_74_3)	o__(Parcubacteria bacterium DG_74_3)	f__(Parcubacteria bacterium DG_74_3)	g__(Parcubacteria bacterium DG_74_3)	s__Parcubacteria bacterium DG_74_3	0	0	0	0	8e-06	9e-06	9e-06	9e-06	5.13e-05
k__Bacteria	p__Candidatus Peregrinibacteria	c__Candidatus Peribacteria	o__Candidatus Peribacterales	f__(Candidatus Peribacter)	g__Candidatus Peribacter	s__Candidatus Peribacter riflensis	8.9e-05	9.4e-05	6e-05	4.1e-05	1.6e-05	9e-06	9e-06	9e-06	0.016
k__Bacteria	p__Candidatus Peregrinibacteria	c__Candidatus Peribacteria	o__(Candidatus Peribacteria bacterium RIFCSPHIGHO2_01_FULL_55_13)	f__(Candidatus Peribacteria bacterium RIFCSPHIGHO2_01_FULL_55_13)	g__(Candidatus Peribacteria bacterium RIFCSPHIGHO2_01_FULL_55_13)	s__Candidatus Peribacteria bacterium RIFCSPHIGHO2_01_FULL_55_13	3.5e-05	4.7e-05	5.1e-05	5.8e-05	0	9e-06	2.6e-05	3.7e-05	0.028
k__Bacteria	p__Candidatus Peregrinibacteria	c__Candidatus Peribacteria	o__(Candidatus Peribacteria bacterium RIFCSPHIGHO2_01_FULL_49_38)	f__(Candidatus Peribacteria bacterium RIFCSPHIGHO2_01_FULL_49_38)	g__(Candidatus Peribacteria bacterium RIFCSPHIGHO2_01_FULL_49_38)	s__Candidatus Peribacteria bacterium RIFCSPHIGHO2_01_FULL_49_38	2.7e-05	1.6e-05	1.7e-05	2.5e-05	9e-05	9.5e-05	3.5e-05	9e-06	0.033
k__Bacteria	p__Candidatus Riflebacteria	c__(Candidatus Riflebacteria bacterium RBG_13_59_9)	o__(Candidatus Riflebacteria bacterium RBG_13_59_9)	f__(Candidatus Riflebacteria bacterium RBG_13_59_9)	g__(Candidatus Riflebacteria bacterium RBG_13_59_9)	s__Candidatus Riflebacteria bacterium RBG_13_59_9	1.8e-05	8e-06	0	1.6e-05	3.3e-05	2.6e-05	5.2e-05	2.8e-05	0.018
k__Bacteria	p__Candidatus Roizmanbacteria	c__(Candidatus Roizmanbacteria bacterium RIFCSPHIGHO2_02_FULL_37_9b)	o__(Candidatus Roizmanbacteria bacterium RIFCSPHIGHO2_02_FULL_37_9b)	f__(Candidatus Roizmanbacteria bacterium RIFCSPHIGHO2_02_FULL_37_9b)	g__(Candidatus Roizmanbacteria bacterium RIFCSPHIGHO2_02_FULL_37_9b)	s__Candidatus Roizmanbacteria bacterium RIFCSPHIGHO2_02_FULL_37_9b	9e-06	3.1e-05	9e-06	0	8e-06	0	0	9e-06	0.022
k__Bacteria	p__Candidatus Saccharibacteria	c__(Candidatus Saccharibacteria bacterium RIFCSPLOWO2_02_FULL_46_7)	o__(Candidatus Saccharibacteria bacterium RIFCSPLOWO2_02_FULL_46_7)	f__(Candidatus Saccharibacteria bacterium RIFCSPLOWO2_02_FULL_46_7)	g__(Candidatus Saccharibacteria bacterium RIFCSPLOWO2_02_FULL_46_7)	s__Candidatus Saccharibacteria bacterium RIFCSPLOWO2_02_FULL_46_7	0.000195	6.3e-05	6e-05	9.9e-05	4.9e-05	8.6e-05	3.5e-05	2.8e-05	0.02
k__Bacteria	p__Candidatus Taylorbacteria	c__(Candidatus Taylorbacteria bacterium RIFCSPLOWO2_01_FULL_45_15b)	o__(Candidatus Taylorbacteria bacterium RIFCSPLOWO2_01_FULL_45_15b)	f__(Candidatus Taylorbacteria bacterium RIFCSPLOWO2_01_FULL_45_15b)	g__(Candidatus Taylorbacteria bacterium RIFCSPLOWO2_01_FULL_45_15b)	s__Candidatus Taylorbacteria bacterium RIFCSPLOWO2_01_FULL_45_15b	4.4e-05	1.6e-05	2.6e-05	4.1e-05	0	1.7e-05	9e-06	9e-06	0.03
k__Bacteria	p__Candidatus Uhrbacteria	c__(Candidatus Uhrbacteria bacterium GW2011_GWF2_46_218)	o__(Candidatus Uhrbacteria bacterium GW2011_GWF2_46_218)	f__(Candidatus Uhrbacteria bacterium GW2011_GWF2_46_218)	g__(Candidatus Uhrbacteria bacterium GW2011_GWF2_46_218)	s__Candidatus Uhrbacteria bacterium GW2011_GWF2_46_218	3.5e-05	2.4e-05	1.7e-05	3.3e-05	1.6e-05	0	0	0	0.00696
k__Bacteria	p__Candidatus Uhrbacteria	c__(Candidatus Uhrbacteria bacterium RIFCSPHIGHO2_02_FULL_60_10)	o__(Candidatus Uhrbacteria bacterium RIFCSPHIGHO2_02_FULL_60_10)	f__(Candidatus Uhrbacteria bacterium RIFCSPHIGHO2_02_FULL_60_10)	g__(Candidatus Uhrbacteria bacterium RIFCSPHIGHO2_02_FULL_60_10)	s__Candidatus Uhrbacteria bacterium RIFCSPHIGHO2_02_FULL_60_10	1.8e-05	3.1e-05	3.4e-05	1.6e-05	8e-06	9e-06	9e-06	9e-06	0.038
k__Bacteria	p__Candidatus Wirthbacteria	c__(Candidatus Wirthbacteria bacterium CG2_30_54_11)	o__(Candidatus Wirthbacteria bacterium CG2_30_54_11)	f__(Candidatus Wirthbacteria bacterium CG2_30_54_11)	g__(Candidatus Wirthbacteria bacterium CG2_30_54_11)	s__Candidatus Wirthbacteria bacterium CG2_30_54_11	7.1e-05	6.3e-05	6.9e-05	9e-05	2.5e-05	4.3e-05	6.9e-05	3.7e-05	0.042
k__Bacteria	p__Candidatus Woesebacteria	c__(Candidatus Woesebacteria bacterium GW2011_GWA1_39_12)	o__(Candidatus Woesebacteria bacterium GW2011_GWA1_39_12)	f__(Candidatus Woesebacteria bacterium GW2011_GWA1_39_12)	g__(Candidatus Woesebacteria bacterium GW2011_GWA1_39_12)	s__Candidatus Woesebacteria bacterium GW2011_GWA1_39_12	3.5e-05	1.6e-05	4.3e-05	4.9e-05	8e-06	1.7e-05	0	9e-06	0.024
k__Bacteria	p__Candidatus Woesebacteria	c__(Candidatus Woesebacteria bacterium GWA1_41_8)	o__(Candidatus Woesebacteria bacterium GWA1_41_8)	f__(Candidatus Woesebacteria bacterium GWA1_41_8)	g__(Candidatus Woesebacteria bacterium GWA1_41_8)	s__Candidatus Woesebacteria bacterium GWA1_41_8	0	8e-06	0	8e-06	4.1e-05	1.7e-05	1.7e-05	3.7e-05	0.027
k__Bacteria	p__Candidatus Woesebacteria	c__(Candidatus Woesebacteria bacterium GW2011_GWA2_33_28)	o__(Candidatus Woesebacteria bacterium GW2011_GWA2_33_28)	f__(Candidatus Woesebacteria bacterium GW2011_GWA2_33_28)	g__(Candidatus Woesebacteria bacterium GW2011_GWA2_33_28)	s__Candidatus Woesebacteria bacterium GW2011_GWA2_33_28	9e-06	2.4e-05	2.6e-05	8.2e-05	6.5e-05	0.00013	0.000174	0.000224	0.036
k__Bacteria	p__Candidatus Woesebacteria	c__(Candidatus Woesebacteria bacterium GW2011_GWC1_30_29)	o__(Candidatus Woesebacteria bacterium GW2011_GWC1_30_29)	f__(Candidatus Woesebacteria bacterium GW2011_GWC1_30_29)	g__(Candidatus Woesebacteria bacterium GW2011_GWC1_30_29)	s__Candidatus Woesebacteria bacterium GW2011_GWC1_30_29	1.8e-05	0	0	8e-06	4.1e-05	1.7e-05	1.7e-05	2.8e-05	0.038
k__Bacteria	p__Candidatus Woykebacteria	c__(Candidatus Woykebacteria bacterium RIFCSPHIGHO2_01_FULL_43_29)	o__(Candidatus Woykebacteria bacterium RIFCSPHIGHO2_01_FULL_43_29)	f__(Candidatus Woykebacteria bacterium RIFCSPHIGHO2_01_FULL_43_29)	g__(Candidatus Woykebacteria bacterium RIFCSPHIGHO2_01_FULL_43_29)	s__Candidatus Woykebacteria bacterium RIFCSPHIGHO2_01_FULL_43_29	0	0	0	0	8e-06	9e-06	9e-06	9e-06	5.13e-05
k__Bacteria	p__Chloroflexi	c__(Chloroflexi bacterium RBG_16_57_11)	o__(Chloroflexi bacterium RBG_16_57_11)	f__(Chloroflexi bacterium RBG_16_57_11)	g__(Chloroflexi bacterium RBG_16_57_11)	s__Chloroflexi bacterium RBG_16_57_11	3.5e-05	6.3e-05	0.000128	9e-05	0.00018	0.000268	0.00033	0.00042	0.016
k__Bacteria	p__Chloroflexi	c__Anaerolineae	o__Anaerolineales	f__Anaerolineaceae	g__Levilinea	s__Levilinea saccharolytica	0.000231	0.000244	0.000257	0.000181	0.000327	0.000277	0.00033	0.000401	0.017
k__Bacteria	p__Chloroflexi	c__(Chloroflexi bacterium RBG_13_68_17)	o__(Chloroflexi bacterium RBG_13_68_17)	f__(Chloroflexi bacterium RBG_13_68_17)	g__(Chloroflexi bacterium RBG_13_68_17)	s__Chloroflexi bacterium RBG_13_68_17	5.3e-05	4.7e-05	4.3e-05	5.8e-05	2.5e-05	3.5e-05	4.3e-05	1.9e-05	0.025
k__Bacteria	p__Chloroflexi	c__(Chloroflexi bacterium RBG_13_51_36)	o__(Chloroflexi bacterium RBG_13_51_36)	f__(Chloroflexi bacterium RBG_13_51_36)	g__(Chloroflexi bacterium RBG_13_51_36)	s__Chloroflexi bacterium RBG_13_51_36	2.7e-05	3.1e-05	6.9e-05	4.1e-05	8.2e-05	6e-05	0.000104	7.5e-05	0.027
k__Bacteria	p__Chloroflexi	c__Anaerolineae	o__(Anaerolineae bacterium CG2_30_58_95)	f__(Anaerolineae bacterium CG2_30_58_95)	g__(Anaerolineae bacterium CG2_30_58_95)	s__Anaerolineae bacterium CG2_30_58_95	0	8e-06	0	0	8e-06	1.7e-05	2.6e-05	9e-06	0.045
k__Bacteria	p__Chloroflexi	c__Anaerolineae	o__Anaerolineales	f__Anaerolineaceae	g__Anaerolinea	s__Anaerolinea thermophila	0.000355	0.000338	0.000428	0.000288	0.000908	0.000406	0.000651	0.000821	0.048
k__Bacteria	p__Cyanobacteria	c__(Synechococcales)	o__Synechococcales	f__Synechococcaceae	g__Synechococcus	s__Synechococcus sp. NIES-970	9e-06	1.6e-05	1.7e-05	1.6e-05	8e-06	0	0	0	0.00379
k__Bacteria	p__Cyanobacteria	c__(Synechococcales)	o__Synechococcales	f__Synechococcaceae	g__Synechococcus	s__Synechococcus sp. GFB01	9e-06	8e-06	1.7e-05	2.5e-05	3.3e-05	4.3e-05	4.3e-05	6.5e-05	0.011
k__Bacteria	p__Cyanobacteria	c__(Nostocales)	o__Nostocales	f__Nostocaceae	g__Nostoc	s__Nostoc sp. NIES-3756	1.8e-05	1.6e-05	0	1.6e-05	4.1e-05	2.6e-05	2.6e-05	3.7e-05	0.013
k__Bacteria	p__Cyanobacteria	c__(Synechococcales)	o__Synechococcales	f__Leptolyngbyaceae	g__Neosynechococcus	s__Neosynechococcus sphagnicola	7.1e-05	3.9e-05	8.6e-05	6.6e-05	3.3e-05	3.5e-05	9e-06	3.7e-05	0.024
k__Bacteria	p__Cyanobacteria	c__(Nostocales)	o__Nostocales	f__Nostocaceae	g__Anabaena	s__Anabaena cylindrica	3.5e-05	1.6e-05	3.4e-05	4.1e-05	8e-06	9e-06	9e-06	9e-06	0.024
k__Bacteria	p__Cyanobacteria	c__(Chroococcidiopsidales)	o__Chroococcidiopsidales	f__Chroococcidiopsidaceae	g__Chroococcidiopsis	s__Chroococcidiopsis thermalis	4.4e-05	3.1e-05	6e-05	3.3e-05	0.000106	8.6e-05	6.9e-05	5.6e-05	0.033
k__Bacteria	p__Cyanobacteria	c__(Nostocales)	o__Nostocales	f__Nostocaceae	g__Cylindrospermum	s__Cylindrospermum stagnale	8.9e-05	1.6e-05	6.9e-05	4.9e-05	0.000155	0.000147	0.000365	0.000289	0.036
k__Bacteria	p__Cyanobacteria	c__(Nostocales)	o__Nostocales	f__Nostocaceae	g__Nostoc	s__Nostoc sp. PCC 7107	5.3e-05	8.6e-05	0.000103	7.4e-05	3.3e-05	5.2e-05	6.1e-05	2.8e-05	0.038
k__Bacteria	p__Cyanobacteria	c__(Nostocales)	o__Nostocales	f__Nostocaceae	g__Anabaena	s__Anabaena sp. PCC 7108	3.5e-05	4.7e-05	3.4e-05	2.5e-05	2.5e-05	1.7e-05	2.6e-05	9e-06	0.038
k__Bacteria	p__Cyanobacteria	c__(Nostocales)	o__Nostocales	f__Scytonemataceae	g__Scytonema	s__Scytonema tolypothrichoides	0.000151	0.000126	7.7e-05	0.000189	4.1e-05	6e-05	4.3e-05	9.3e-05	0.039
k__Bacteria	p__Cyanobacteria	c__(Nostocales)	o__Nostocales	f__Aphanizomenonaceae	g__Aphanizomenon	s__Aphanizomenon flos-aquae	0.000399	0.000165	0.00024	0.000354	0.000589	0.000951	0.000825	0.001567	0.041
k__Bacteria	p__Cyanobacteria	c__(Oscillatoriales)	o__Oscillatoriales	f__Microcoleaceae	g__Microcoleus	s__Microcoleus sp. PCC 7113	9.8e-05	7.1e-05	6e-05	0.000107	4.1e-05	2.6e-05	6.9e-05	5.6e-05	0.048
k__Bacteria	p__Deinococcus-Thermus	c__Deinococci	o__Deinococcales	f__Deinococcaceae	g__Deinococcus	s__Deinococcus peraridilitoris	7.1e-05	7.1e-05	4.3e-05	6.6e-05	2.5e-05	3.5e-05	3.5e-05	4.7e-05	0.018
k__Bacteria	p__Dictyoglomi	c__Dictyoglomia	o__Dictyoglomales	f__Dictyoglomaceae	g__Dictyoglomus	s__Dictyoglomus thermophilum	0.000239	0.000267	0.000214	0.000197	0.000164	0.000164	0.000148	0.000168	0.017
k__Bacteria	p__Elusimicrobia	c__(Elusimicrobia bacterium GWA2_66_18)	o__(Elusimicrobia bacterium GWA2_66_18)	f__(Elusimicrobia bacterium GWA2_66_18)	g__(Elusimicrobia bacterium GWA2_66_18)	s__Elusimicrobia bacterium GWA2_66_18	4.4e-05	3.1e-05	2.6e-05	3.3e-05	2.5e-05	9e-06	9e-06	9e-06	0.00994
k__Bacteria	p__Elusimicrobia	c__(uncultured Termite group 1 bacterium)	o__(uncultured Termite group 1 bacterium)	f__(uncultured Termite group 1 bacterium)	g__(uncultured Termite group 1 bacterium)	s__uncultured Termite group 1 bacterium	2.7e-05	4.7e-05	6.9e-05	7.4e-05	8e-06	1.7e-05	2.6e-05	9e-06	0.029
k__Bacteria	p__Elusimicrobia	c__Endomicrobia	o__Endomicrobiales	f__Endomicrobiaceae	g__Endomicrobium	s__Candidatus Endomicrobium trichonymphae	0.000177	0.000102	0.000257	0.00023	9e-05	6e-05	8.7e-05	5.6e-05	0.036
k__Bacteria	p__Elusimicrobia	c__(Elusimicrobia bacterium GWC2_64_44)	o__(Elusimicrobia bacterium GWC2_64_44)	f__(Elusimicrobia bacterium GWC2_64_44)	g__(Elusimicrobia bacterium GWC2_64_44)	s__Elusimicrobia bacterium GWC2_64_44	3.5e-05	2.4e-05	4.3e-05	2.5e-05	0.000147	0.000104	0.000287	0.000326	0.041
k__Bacteria	p__Elusimicrobia	c__(Elusimicrobia bacterium GWA2_56_46)	o__(Elusimicrobia bacterium GWA2_56_46)	f__(Elusimicrobia bacterium GWA2_56_46)	g__(Elusimicrobia bacterium GWA2_56_46)	s__Elusimicrobia bacterium GWA2_56_46	0.000115	6.3e-05	7.7e-05	9e-05	4.9e-05	2.6e-05	6.9e-05	5.6e-05	0.046
k__Bacteria	p__Fibrobacteres	c__Fibrobacteria	o__Fibrobacterales	f__Fibrobacteraceae	g__Fibrobacter	s__Fibrobacter succinogenes	0.001064	0.001509	0.000702	0.000814	0.001587	0.002048	0.001884	0.002332	0.00771
k__Bacteria	p__Fibrobacteres	c__Fibrobacteria	o__Fibrobacterales	f__Fibrobacteraceae	g__Fibrobacter	s__Fibrobacter sp. UWT2	0.00039	0.000354	0.000394	0.00051	0.00063	0.000622	0.000955	0.001147	0.041
k__Bacteria	p__Firmicutes	c__Bacilli	o__Lactobacillales	f__Leuconostocaceae	g__Fructobacillus	s__Fructobacillus pseudoficulneus	8e-05	9.4e-05	9.4e-05	9.9e-05	2.5e-05	3.5e-05	3.5e-05	2.8e-05	5.4e-05
k__Bacteria	p__Firmicutes	c__Bacilli	o__Lactobacillales	f__Enterococcaceae	g__Enterococcus	s__Enterococcus sp. 5B3_DIV0040	8.9e-05	0.000141	6e-05	0.000115	0.000327	0.000294	0.000287	0.000364	0.000123
k__Bacteria	p__Firmicutes	c__Bacilli	o__Lactobacillales	f__Lactobacillaceae	g__Lactobacillus	s__Lactobacillus kefiri	8e-05	6.3e-05	6e-05	5.8e-05	3.3e-05	9e-06	9e-06	1.9e-05	0.000791
k__Bacteria	p__Firmicutes	c__Tissierellia	o__(Tepidimicrobium)	f__(Tepidimicrobium)	g__Tepidimicrobium	s__Tepidimicrobium xylanilyticum	0.000115	7.9e-05	0.000111	9.9e-05	2.5e-05	6e-05	4.3e-05	3.7e-05	0.00158
k__Bacteria	p__Firmicutes	c__Negativicutes	o__Selenomonadales	f__Sporomusaceae	g__Propionispora	s__Propionispora vibrioides	0.000195	0.000267	0.000197	0.000189	8.2e-05	9.5e-05	0.000104	3.7e-05	0.0016
k__Bacteria	p__Firmicutes	c__Clostridia	o__Clostridiales	f__Clostridiaceae	g__Clostridium	s__Clostridium acetireducens	0.003626	0.002774	0.003186	0.003602	0.002037	0.00172	0.002206	0.001399	0.00172
k__Bacteria	p__Firmicutes	c__Bacilli	o__Bacillales	f__Paenibacillaceae	g__Paenibacillus	s__Paenibacillus terrigena	0.000505	0.000495	0.000514	0.000444	0.000254	0.000328	0.000347	0.000224	0.0024
k__Bacteria	p__Firmicutes	c__Bacilli	o__Bacillales	f__Bacillaceae	g__Bacillus	s__Bacillus akibai	0.000222	0.000236	0.000223	0.000181	0.000131	0.000121	5.2e-05	7.5e-05	0.00272
k__Bacteria	p__Firmicutes	c__Clostridia	o__Clostridiales	f__Ruminococcaceae	g__(Ruminococcaceae bacterium CPB6)	s__Ruminococcaceae bacterium CPB6	0.000195	0.000126	0.00018	0.000115	5.7e-05	9e-06	3.5e-05	4.7e-05	0.00439
k__Bacteria	p__Firmicutes	c__Clostridia	o__Clostridiales	f__(Clostridiales bacterium VE202-29)	g__(Clostridiales bacterium VE202-29)	s__Clostridiales bacterium VE202-29	3.5e-05	6.3e-05	4.3e-05	6.6e-05	1.6e-05	1.7e-05	0	0	0.00447
k__Bacteria	p__Firmicutes	c__Bacilli	o__Bacillales	f__Paenibacillaceae	g__Paenibacillus	s__Paenibacillus sp. O199	8e-05	0.000102	0.000103	8.2e-05	2.5e-05	6e-05	2.6e-05	9e-06	0.00465
k__Bacteria	p__Firmicutes	c__Clostridia	o__Clostridiales	f__Clostridiaceae	g__Clostridium	s__Clostridium sp. BNL1100	0.002208	0.001689	0.002655	0.00227	0.001415	0.001011	0.001155	0.000569	0.00476
k__Bacteria	p__Firmicutes	c__Bacilli	o__Bacillales	f__Paenibacillaceae	g__Paenibacillus	s__Paenibacillus sp. P22	0.002084	0.002012	0.002296	0.00255	0.000875	0.001296	0.001676	0.001371	0.00484
k__Bacteria	p__Firmicutes	c__Bacilli	o__Lactobacillales	f__Streptococcaceae	g__Streptococcus	s__Streptococcus mutans	0.001587	0.001399	0.001311	0.00153	0.002127	0.001858	0.001884	0.002332	0.00657
k__Bacteria	p__Firmicutes	c__Tissierellia	o__Tissierellales	f__Peptoniphilaceae	g__Peptoniphilus	s__Peptoniphilus obesi	0.000355	0.000314	0.000377	0.000313	0.000229	0.000181	0.000252	0.000131	0.00662
k__Bacteria	p__Firmicutes	c__Bacilli	o__Bacillales	f__Thermoactinomycetaceae	g__Thermoactinomyces	s__Thermoactinomyces sp. CDF	3.5e-05	3.1e-05	3.4e-05	4.9e-05	2.5e-05	1.7e-05	9e-06	9e-06	0.00704
k__Bacteria	p__Firmicutes	c__Erysipelotrichia	o__Erysipelotrichales	f__Erysipelotrichaceae	g__(Erysipelotrichaceae bacterium 5_2_54FAA)	s__Erysipelotrichaceae bacterium 5_2_54FAA	0.005346	0.00374	0.004471	0.004597	0.002593	0.002161	0.00337	0.00138	0.00725
k__Bacteria	p__Firmicutes	c__Bacilli	o__Bacillales	f__Paenibacillaceae	g__Paenibacillus	s__Paenibacillus sp. FSL R7-269	0.000177	0.000134	0.00018	0.000197	0.000115	0.000112	8.7e-05	4.7e-05	0.00787
k__Bacteria	p__Firmicutes	c__Bacilli	o__Lactobacillales	f__Lactobacillaceae	g__Pediococcus	s__Pediococcus ethanolidurans	8.9e-05	7.9e-05	5.1e-05	1.6e-05	0.000115	0.000138	0.000156	0.000196	0.00795
k__Bacteria	p__Firmicutes	c__Clostridia	o__Clostridiales	f__Peptostreptococcaceae	g__([Clostridium] hiranonis)	s__[Clostridium] hiranonis	0.00602	0.003685	0.005208	0.003824	0.002601	0.001642	0.002058	0.001119	0.00815
k__Bacteria	p__Firmicutes	c__Clostridia	o__Clostridiales	f__Clostridiaceae	g__Clostridium	s__Clostridium thermobutyricum	0.000612	0.000951	0.001122	0.000962	0.000425	0.000519	0.000399	0.000168	0.00822
k__Bacteria	p__Firmicutes	c__Bacilli	o__Lactobacillales	f__Lactobacillaceae	g__Lactobacillus	s__Lactobacillus harbinensis	0.000177	0.000212	0.00018	0.000288	7.4e-05	9.5e-05	5.2e-05	7.5e-05	0.00845
k__Bacteria	p__Firmicutes	c__Clostridia	o__Clostridiales	f__Peptostreptococcaceae	g__Terrisporobacter	s__Terrisporobacter glycolicus	0.007332	0.005194	0.008617	0.007427	0.004638	0.004079	0.003552	0.001763	0.00883
k__Bacteria	p__Firmicutes	c__Bacilli	o__Bacillales	f__Bacillaceae	g__Bacillus	s__Bacillus sp. MUM 13	8e-05	0.000102	0.00012	0.000148	4.9e-05	2.6e-05	6.9e-05	9e-06	0.00897
k__Bacteria	p__Firmicutes	c__Clostridia	o__Clostridiales	f__Peptostreptococcaceae	g__Romboutsia	s__Romboutsia lituseburensis	0.00383	0.002302	0.002818	0.004433	0.000654	0.000527	0.00053	0.000345	0.00914
k__Bacteria	p__Firmicutes	c__Bacilli	o__Bacillales	f__Paenibacillaceae	g__Paenibacillus	s__Paenibacillus uliginis	0.000355	0.000487	0.000463	0.000337	0.000205	0.000199	0.000261	0.000242	0.011
k__Bacteria	p__Firmicutes	c__Bacilli	o__Lactobacillales	f__Lactobacillaceae	g__Lactobacillus	s__Lactobacillus thailandensis	4.4e-05	3.1e-05	7.7e-05	8.2e-05	0.000106	0.000147	0.000113	0.000103	0.011
k__Bacteria	p__Firmicutes	c__Bacilli	o__Lactobacillales	f__Lactobacillaceae	g__Lactobacillus	s__Lactobacillus nantensis	0.000142	0.000141	0.000137	0.000148	0.000106	0.000121	0.00013	0.000112	0.012
k__Bacteria	p__Firmicutes	c__Bacilli	o__Bacillales	f__Bacillaceae	g__Bacillus	s__Bacillus aquimaris	0.00047	0.000369	0.000411	0.000304	0.000278	0.00019	0.000269	0.000168	0.012
k__Bacteria	p__Firmicutes	c__Bacilli	o__Bacillales	f__Bacillaceae	g__Anoxybacillus	s__Anoxybacillus ayderensis	0.000266	1.6e-05	0.00012	0.000329	0.000663	0.001391	0.001546	0.001707	0.012
k__Bacteria	p__Firmicutes	c__Clostridia	o__Clostridiales	f__Eubacteriaceae	g__Eubacterium	s__Eubacterium sp. CAG:841	0.004708	0.004141	0.005225	0.004466	0.003747	0.002895	0.003734	0.002509	0.012
k__Bacteria	p__Firmicutes	c__Bacilli	o__Bacillales	f__(Exiguobacterium)	g__Exiguobacterium	s__Exiguobacterium sp. S17	4.4e-05	8.6e-05	8.6e-05	9e-05	3.3e-05	2.6e-05	1.7e-05	1.9e-05	0.012
k__Bacteria	p__Firmicutes	c__Bacilli	o__Lactobacillales	f__Lactobacillaceae	g__Lactobacillus	s__Lactobacillus rossiae	0.00336	0.002169	0.002724	0.003413	0.001832	0.001383	0.001763	0.000392	0.012
k__Bacteria	p__Firmicutes	c__Bacilli	o__Lactobacillales	f__Lactobacillaceae	g__Lactobacillus	s__Lactobacillus kimbladii	0.000275	0.000416	0.000266	0.000469	6.5e-05	0.000181	0.000139	0.000112	0.013
k__Bacteria	p__Firmicutes	c__Bacilli	o__Lactobacillales	f__Streptococcaceae	g__Streptococcus	s__Streptococcus henryi	0.000736	0.001045	0.001096	0.001044	0.000769	0.000544	0.000643	0.000438	0.013
k__Bacteria	p__Firmicutes	c__Bacilli	o__Lactobacillales	f__Lactobacillaceae	g__Lactobacillus	s__Lactobacillus acetotolerans	0.004983	0.004117	0.001876	0.004466	0.000262	0.000493	0.000191	0.000252	0.013
k__Bacteria	p__Firmicutes	c__Bacilli	o__Bacillales	f__Bacillaceae	g__Terribacillus	s__Terribacillus halophilus	0.000124	8.6e-05	0.000103	0.000115	6.5e-05	8.6e-05	6.9e-05	6.5e-05	0.014
k__Bacteria	p__Firmicutes	c__(Firmicutes bacterium GWF2_51_9)	o__(Firmicutes bacterium GWF2_51_9)	f__(Firmicutes bacterium GWF2_51_9)	g__(Firmicutes bacterium GWF2_51_9)	s__Firmicutes bacterium GWF2_51_9	0.001605	0.001273	0.001585	0.001415	0.001072	0.001046	0.000999	0.000522	0.015
k__Bacteria	p__Firmicutes	c__Bacilli	o__Bacillales	f__(Exiguobacterium)	g__Exiguobacterium	s__Exiguobacterium mexicanum	5.3e-05	8e-06	8.6e-05	8e-06	0.000115	8.6e-05	0.000156	0.000131	0.015
k__Bacteria	p__Firmicutes	c__Bacilli	o__Bacillales	f__Bacillaceae	g__Bacillus	s__Bacillus farraginis	0.000177	0.000189	9.4e-05	0.000132	6.5e-05	9.5e-05	2.6e-05	2.8e-05	0.015
k__Bacteria	p__Firmicutes	c__Clostridia	o__Clostridiales	f__Clostridiaceae	g__Clostridium	s__Clostridium sp. L74	0.000408	0.000306	0.000403	0.000197	0.000507	0.000493	0.000521	0.000653	0.015
k__Bacteria	p__Firmicutes	c__Bacilli	o__Bacillales	f__Bacillaceae	g__Salibacterium	s__Salibacterium qingdaonense	0	0	9e-06	0	1.6e-05	1.7e-05	9e-06	9e-06	0.015
k__Bacteria	p__Firmicutes	c__Bacilli	o__Bacillales	f__(Exiguobacterium)	g__Exiguobacterium	s__Exiguobacterium alkaliphilum	3.5e-05	1.6e-05	4.3e-05	3.3e-05	0	9e-06	9e-06	9e-06	0.016
k__Bacteria	p__Firmicutes	c__Bacilli	o__Bacillales	f__Staphylococcaceae	g__Staphylococcus	s__Staphylococcus chromogenes	5.3e-05	5.5e-05	6e-05	5.8e-05	4.1e-05	1.7e-05	9e-06	2.8e-05	0.016
k__Bacteria	p__Firmicutes	c__Clostridia	o__Clostridiales	f__Clostridiaceae	g__Clostridium	s__Clostridium ventriculi	0.001614	0.000998	0.001268	0.000946	0.000507	0.000605	0.000747	0.000373	0.016
k__Bacteria	p__Firmicutes	c__Tissierellia	o__(Ezakiella)	f__(Ezakiella)	g__Ezakiella	s__Ezakiella massiliensis	0.00039	0.000267	0.000223	0.000362	0.000106	0.000138	0.000122	0.000149	0.016
k__Bacteria	p__Firmicutes	c__Clostridia	o__Clostridiales	f__Clostridiaceae	g__Clostridium	s__Clostridium sp. CAG:221	0.004105	0.005013	0.00794	0.004219	0.00153	0.001089	0.002084	0.000755	0.017
k__Bacteria	p__Firmicutes	c__Clostridia	o__Clostridiales	f__Clostridiaceae	g__(Clostridiaceae bacterium BRH_c20a)	s__Clostridiaceae bacterium BRH_c20a	0.001498	0.001257	0.001867	0.001974	0.00108	0.001028	0.001086	0.00069	0.018
k__Bacteria	p__Firmicutes	c__(Firmicutes bacterium CAG:110_56_8)	o__(Firmicutes bacterium CAG:110_56_8)	f__(Firmicutes bacterium CAG:110_56_8)	g__(Firmicutes bacterium CAG:110_56_8)	s__Firmicutes bacterium CAG:110_56_8	0.001755	0.00187	0.001499	0.001242	0.001309	0.000778	0.000981	0.000578	0.018
k__Bacteria	p__Firmicutes	c__Clostridia	o__Clostridiales	f__Clostridiaceae	g__Clostridium	s__Clostridium sp. CL-2	0.002598	0.001391	0.003084	0.002525	0.000883	0.000752	0.001251	0.000709	0.019
k__Bacteria	p__Firmicutes	c__Bacilli	o__Lactobacillales	f__Streptococcaceae	g__Streptococcus	s__Streptococcus equinus	0.003981	0.003009	0.00424	0.004745	0.005481	0.010561	0.010247	0.009625	0.02
k__Bacteria	p__Firmicutes	c__Bacilli	o__Lactobacillales	f__Lactobacillaceae	g__Lactobacillus	s__Lactobacillus sp. ASF360	0.36368	0.288879	0.111514	0.255167	0.008393	0.020059	0.012931	0.016293	0.02
k__Bacteria	p__Firmicutes	c__Bacilli	o__Bacillales	f__Bacillaceae	g__Halobacillus	s__Halobacillus karajensis	8e-05	3.1e-05	3.4e-05	5.8e-05	8.2e-05	0.000112	0.00013	8.4e-05	0.02
k__Bacteria	p__Firmicutes	c__Bacilli	o__Bacillales	f__Bacillaceae	g__Bacillus	s__Bacillus fordii	0.00016	0.000134	0.00018	0.000164	0.000115	0.00013	8.7e-05	0.000131	0.021
k__Bacteria	p__Firmicutes	c__Bacilli	o__Lactobacillales	f__Aerococcaceae	g__Aerococcus	s__Aerococcus sp. HMSC072A12	4.4e-05	4.7e-05	1.7e-05	3.3e-05	1.6e-05	9e-06	9e-06	0	0.021
k__Bacteria	p__Firmicutes	c__Clostridia	o__Clostridiales	f__Peptostreptococcaceae	g__Romboutsia	s__Romboutsia ilealis	1.16169	0.671216	0.421421	0.587972	0.000736	0.001227	0.000469	0.000588	0.021
k__Bacteria	p__Firmicutes	c__Bacilli	o__Lactobacillales	f__Streptococcaceae	g__Streptococcus	s__Streptococcus sp. NZ1587	0.000195	0.000251	9.4e-05	0.000156	0.000499	0.000372	0.000434	0.000242	0.021
k__Bacteria	p__Firmicutes	c__Bacilli	o__Lactobacillales	f__Lactobacillaceae	g__Lactobacillus	s__Lactobacillus intestinalis	0.567433	0.471593	0.173194	0.397004	0.020484	0.053245	0.024533	0.034218	0.021
k__Bacteria	p__Firmicutes	c__Bacilli	o__Lactobacillales	f__Lactobacillaceae	g__Lactobacillus	s__Lactobacillus kitasatonis	0.001897	0.001909	0.000677	0.001916	0.000106	0.000268	0.000452	0.000541	0.021
k__Bacteria	p__Firmicutes	c__Clostridia	o__Clostridiales	f__Clostridiaceae	g__Clostridium	s__Clostridium septicum	0.001188	0.001171	0.00227	0.001382	0.00063	0.000398	0.000486	0.000252	0.022
k__Bacteria	p__Firmicutes	c__Bacilli	o__Bacillales	f__Paenibacillaceae	g__Paenibacillus	s__Paenibacillus sp. FSL R5-808	3.5e-05	3.1e-05	5.1e-05	6.6e-05	1.6e-05	1.7e-05	2.6e-05	0	0.022
k__Bacteria	p__Firmicutes	c__Clostridia	o__Clostridiales	f__Eubacteriaceae	g__Eubacterium	s__Eubacterium sp. 3_1_31	0.00524	0.005752	0.005216	0.008298	0.002086	0.003552	0.004759	0.001791	0.022
k__Bacteria	p__Firmicutes	c__Bacilli	o__Bacillales	f__Planococcaceae	g__Planococcus	s__Planococcus sp. CAU13	0.000115	5.5e-05	7.7e-05	6.6e-05	8e-06	4.3e-05	4.3e-05	1.9e-05	0.023
k__Bacteria	p__Firmicutes	c__Clostridia	o__Thermoanaerobacterales	f__Thermoanaerobacteraceae	g__Thermoanaerobacter	s__Thermoanaerobacter siderophilus	4.4e-05	3.9e-05	5.1e-05	2.5e-05	3.3e-05	9e-06	9e-06	9e-06	0.023
k__Bacteria	p__Firmicutes	c__Bacilli	o__Bacillales	f__Bacillaceae	g__Ornithinibacillus	s__Ornithinibacillus halophilus	8.9e-05	0.000149	0.000154	0.000132	9.8e-05	8.6e-05	6.1e-05	4.7e-05	0.023
k__Bacteria	p__Firmicutes	c__Bacilli	o__Bacillales	f__Paenibacillaceae	g__Cohnella	s__Cohnella thermotolerans	0.000381	0.000251	0.000248	0.000255	0.000515	0.000354	0.000547	0.00041	0.023
k__Bacteria	p__Firmicutes	c__Clostridia	o__Clostridiales	f__Clostridiaceae	g__Clostridium	s__Clostridium sp. ND2	0.003041	0.002051	0.002004	0.001316	0.000834	0.000648	0.000747	0.000429	0.024
k__Bacteria	p__Firmicutes	c__Bacilli	o__Lactobacillales	f__Streptococcaceae	g__Streptococcus	s__Streptococcus anginosus	0.0007	0.000691	0.000694	0.000732	0.000589	0.000441	0.000573	0.000606	0.024
k__Bacteria	p__Firmicutes	c__Bacilli	o__Lactobacillales	f__Lactobacillaceae	g__Lactobacillus	s__Lactobacillus curieae	0.000328	0.00033	0.000214	0.000469	0.000123	0.000164	0.000104	0.000112	0.024
k__Bacteria	p__Firmicutes	c__Bacilli	o__Bacillales	f__Bacillaceae	g__Bacillus	s__Bacillus sp. FJAT-27264	0.000443	0.000754	0.001028	0.000625	0.00036	0.000199	0.000295	0.000121	0.024
k__Bacteria	p__Firmicutes	c__Negativicutes	o__Veillonellales	f__Veillonellaceae	g__Anaeroglobus	s__Anaeroglobus geminatus	0.000355	0.000267	0.00048	0.000321	0.000262	0.000147	0.00013	0.000205	0.025
k__Bacteria	p__Firmicutes	c__Bacilli	o__Lactobacillales	f__Lactobacillaceae	g__Pediococcus	s__Pediococcus inopinatus	0.000195	7.9e-05	0.000146	0.000173	5.7e-05	4.3e-05	3.5e-05	5.6e-05	0.025
k__Bacteria	p__Firmicutes	c__Clostridia	o__Clostridiales	f__Ruminococcaceae	g__Ruminococcus	s__Ruminococcus sp. CAG:724	0.003529	0.002978	0.004274	0.003281	0.003109	0.002152	0.002432	0.002033	0.026
k__Bacteria	p__Firmicutes	c__Bacilli	o__Lactobacillales	f__Streptococcaceae	g__Streptococcus	s__Streptococcus vestibularis	2.7e-05	0.000102	3.4e-05	9.9e-05	0.00018	0.000337	0.000148	0.000326	0.026
k__Bacteria	p__Firmicutes	c__(Firmicutes bacterium CAG:41)	o__(Firmicutes bacterium CAG:41)	f__(Firmicutes bacterium CAG:41)	g__(Firmicutes bacterium CAG:41)	s__Firmicutes bacterium CAG:41	0.077268	0.066036	0.036215	0.031187	0.006643	0.00821	0.014616	0.003647	0.026
k__Bacteria	p__Firmicutes	c__Bacilli	o__Bacillales	f__Bacillaceae	g__Paucisalibacillus	s__Paucisalibacillus sp. EB02	0.000204	0.000212	0.00018	0.000132	0.000115	0.000121	0.000139	5.6e-05	0.027
k__Bacteria	p__Firmicutes	c__Bacilli	o__Lactobacillales	f__Lactobacillaceae	g__Lactobacillus	s__Lactobacillus oligofermentans	0.00031	0.000393	0.000188	0.000436	8.2e-05	0.000173	0.00013	0.000121	0.027
k__Bacteria	p__Firmicutes	c__Bacilli	o__Lactobacillales	f__Lactobacillaceae	g__Lactobacillus	s__Lactobacillus buchneri	0.000142	0.000126	0.000137	0.000123	0.000213	0.000207	0.000304	0.000196	0.027
k__Bacteria	p__Firmicutes	c__Bacilli	o__Bacillales	f__Bacillaceae	g__Bacillus	s__Bacillus sp. Leaf13	1.8e-05	8e-06	2.6e-05	2.5e-05	8e-06	0	9e-06	0	0.027
k__Bacteria	p__Firmicutes	c__Tissierellia	o__Tissierellales	f__(Sporanaerobacter)	g__Sporanaerobacter	s__Sporanaerobacter acetigenes	0.002217	0.002082	0.003006	0.002196	0.001595	0.001547	0.001945	0.000905	0.028
k__Bacteria	p__Firmicutes	c__Clostridia	o__Clostridiales	f__Clostridiaceae	g__Clostridium	s__Clostridium acidisoli	0.003476	0.003033	0.002518	0.002089	0.001988	0.001677	0.001798	0.000569	0.028
k__Bacteria	p__Firmicutes	c__Bacilli	o__Lactobacillales	f__Streptococcaceae	g__Streptococcus	s__Streptococcus sp. HibF3	9.8e-05	0.000196	0.000171	0.000148	4.1e-05	9.5e-05	0.000113	3.7e-05	0.028
k__Bacteria	p__Firmicutes	c__Bacilli	o__Lactobacillales	f__Lactobacillaceae	g__Lactobacillus	s__Lactobacillus gigeriorum	0.003103	0.003324	0.001285	0.004211	0.000425	0.000761	0.000608	0.000448	0.028
k__Bacteria	p__Firmicutes	c__Bacilli	o__Bacillales	f__Bacillaceae	g__Bacillus	s__Bacillus niameyensis	0.000585	0.000668	0.000745	0.000485	0.000393	0.000406	0.000521	0.000242	0.028
k__Bacteria	p__Firmicutes	c__Clostridia	o__Clostridiales	f__Eubacteriaceae	g__Eubacterium	s__Eubacterium sp. 45_250	0.001383	0.001422	0.001567	0.000806	0.000728	0.000769	0.000747	0.000485	0.028
k__Bacteria	p__Firmicutes	c__Bacilli	o__Lactobacillales	f__Carnobacteriaceae	g__Trichococcus	s__Trichococcus pasteurii	8.9e-05	0.000173	8.6e-05	0.000115	4.1e-05	3.5e-05	6.9e-05	2.8e-05	0.029
k__Bacteria	p__Firmicutes	c__Bacilli	o__Bacillales	f__Bacillaceae	g__Lysinibacillus	s__Lysinibacillus xylanilyticus	0.000736	0.000495	0.001148	0.001143	0.000335	0.00019	0.000287	0.000242	0.029
k__Bacteria	p__Firmicutes	c__Bacilli	o__Bacillales	f__Bacillaceae	g__Bacillus	s__Bacillus encimensis	0.000133	7.1e-05	8.6e-05	7.4e-05	4.1e-05	3.5e-05	2.6e-05	5.6e-05	0.029
k__Bacteria	p__Firmicutes	c__Clostridia	o__Clostridiales	f__(Clostridiales bacterium KA00274)	g__(Clostridiales bacterium KA00274)	s__Clostridiales bacterium KA00274	0.000922	0.000817	0.001011	0.000666	0.000663	0.000519	0.000695	0.00042	0.03
k__Bacteria	p__Firmicutes	c__Clostridia	o__Clostridiales	f__Clostridiaceae	g__Clostridium	s__Clostridium sartagoforme	0.001348	0.000676	0.001593	0.001135	0.000663	0.000631	0.000521	0.000196	0.03
k__Bacteria	p__Firmicutes	c__Clostridia	o__Clostridiales	f__Clostridiaceae	g__Clostridium	s__Clostridium sp. CL-6	0.004646	0.003355	0.004942	0.00315	0.002896	0.002446	0.002814	0.001567	0.031
k__Bacteria	p__Firmicutes	c__Bacilli	o__Lactobacillales	f__Lactobacillaceae	g__Lactobacillus	s__Lactobacillus amylovorus CAG:719	0.000514	0.000393	0.000137	0.000567	5.7e-05	6e-05	0	4.7e-05	0.031
k__Bacteria	p__Firmicutes	c__Clostridia	o__Halanaerobiales	f__Halobacteroidaceae	g__Orenia	s__Orenia marismortui	0.000807	0.000731	0.000719	0.000872	0.000704	0.000605	0.00053	0.000401	0.031
k__Bacteria	p__Firmicutes	c__Bacilli	o__Lactobacillales	f__Lactobacillaceae	g__Lactobacillus	s__Lactobacillus sp. OTU4228	0.000257	0.000259	0.000385	0.000674	5.7e-05	1.7e-05	1.7e-05	0	0.031
k__Bacteria	p__Firmicutes	c__Clostridia	o__Clostridiales	f__Peptostreptococcaceae	g__(Peptostreptococcaceae bacterium pGA-8)	s__Peptostreptococcaceae bacterium pGA-8	0.003387	0.002734	0.003846	0.002286	0.00225	0.001668	0.002214	0.001268	0.031
k__Bacteria	p__Firmicutes	c__Bacilli	o__Lactobacillales	f__Lactobacillaceae	g__Lactobacillus	s__Lactobacillus koreensis	0.000301	0.000173	0.000128	0.000329	4.1e-05	0.000104	5.2e-05	3.7e-05	0.032
k__Bacteria	p__Firmicutes	c__Clostridia	o__Clostridiales	f__Peptostreptococcaceae	g__Romboutsia	s__[Clostridium] dakarense	0.00766	0.004125	0.003118	0.003101	0.00063	0.000346	0.000591	0.000215	0.032
k__Bacteria	p__Firmicutes	c__Bacilli	o__Lactobacillales	f__Streptococcaceae	g__Streptococcus	s__Streptococcus sp. F0441	9e-06	0	0	0	8e-06	9e-06	1.7e-05	9e-06	0.033
k__Bacteria	p__Firmicutes	c__Bacilli	o__Bacillales	f__Planococcaceae	g__Planococcus	s__Planococcus sp. PAMC 21323	4.4e-05	4.7e-05	6e-05	4.9e-05	8.2e-05	0.000104	0.000165	0.000168	0.033
k__Bacteria	p__Firmicutes	c__Bacilli	o__Bacillales	f__Paenibacillaceae	g__Paenibacillus	s__Paenibacillus sp. UNC499MF	0.000346	0.000189	0.000197	0.000255	0.000303	0.000475	0.000417	0.000578	0.033
k__Bacteria	p__Firmicutes	c__Bacilli	o__Bacillales	f__Paenibacillaceae	g__Paenibacillus	s__Paenibacillus bovis	0.000168	0.000165	0.000171	0.000148	0.000115	0.000138	0.00013	7.5e-05	0.034
k__Bacteria	p__Firmicutes	c__Tissierellia	o__Tissierellales	f__(Sporanaerobacter)	g__Sporanaerobacter	s__Sporanaerobacter sp. PP17-6a	0.003121	0.003064	0.002758	0.002147	0.002143	0.001841	0.002241	0.001091	0.034
k__Bacteria	p__Firmicutes	c__Clostridia	o__Clostridiales	f__Peptococcaceae	g__Desulfotomaculum	s__Desulfotomaculum copahuensis	0.000275	0.000236	0.000197	0.000164	0.000172	0.000104	0.000148	0.000121	0.034
k__Bacteria	p__Firmicutes	c__Bacilli	o__Lactobacillales	f__Lactobacillaceae	g__Lactobacillus	s__Lactobacillus acidophilus	0.011118	0.012187	0.0046	0.010955	0.002184	0.005687	0.003135	0.004309	0.034
k__Bacteria	p__Firmicutes	c__Bacilli	o__Bacillales	f__Bacillaceae	g__Hydrogenibacillus	s__Hydrogenibacillus schlegelii	0.000115	7.1e-05	6.9e-05	9e-05	4.9e-05	5.2e-05	4.3e-05	4.7e-05	0.035
k__Bacteria	p__Firmicutes	c__Clostridia	o__Clostridiales	f__Clostridiaceae	g__Clostridium	s__Clostridium sp. HMP27	0.002607	0.001218	0.002947	0.001859	0.001366	0.000717	0.00086	0.000476	0.035
k__Bacteria	p__Firmicutes	c__Clostridia	o__Clostridiales	f__Eubacteriaceae	g__Eubacterium	s__Eubacterium sp. 41_20	0.001277	0.002844	0.001996	0.001686	0.001186	0.000856	0.000981	0.000336	0.035
k__Bacteria	p__Firmicutes	c__Clostridia	o__Clostridiales	f__Clostridiaceae	g__Clostridium	s__Clostridium sp. CAG:265	0.001711	0.000809	0.002998	0.001933	0.000327	0.000164	0.000339	0.000131	0.036
k__Bacteria	p__Firmicutes	c__Clostridia	o__Clostridiales	f__Eubacteriaceae	g__Eubacterium	s__Eubacterium barkeri	0.000239	0.000299	0.000343	0.000313	0.000254	0.000164	0.0002	7.5e-05	0.036
k__Bacteria	p__Firmicutes	c__(Firmicutes bacterium CAG:145)	o__(Firmicutes bacterium CAG:145)	f__(Firmicutes bacterium CAG:145)	g__(Firmicutes bacterium CAG:145)	s__Firmicutes bacterium CAG:145	0.011295	0.009413	0.01463	0.013652	0.01677	0.013413	0.018194	0.017916	0.036
k__Bacteria	p__Firmicutes	c__Bacilli	o__Bacillales	f__Bacillaceae	g__Bacillus	s__Bacillus sp. FJAT-29814	0.00039	0.000314	0.000582	0.000502	0.000262	0.00032	0.000252	0.000168	0.037
k__Bacteria	p__Firmicutes	c__Bacilli	o__Bacillales	f__Paenibacillaceae	g__Paenibacillus	s__Paenibacillus sp. Y412MC10	1.8e-05	6.3e-05	6e-05	4.9e-05	0	9e-06	2.6e-05	1.9e-05	0.037
k__Bacteria	p__Firmicutes	c__Bacilli	o__Bacillales	f__Bacillaceae	g__Bacillus	s__Bacillus circulans	0.000284	0.000416	0.000403	0.000419	0.000237	0.000225	0.000347	0.000149	0.037
k__Bacteria	p__Firmicutes	c__Bacilli	o__Bacillales	f__Bacillaceae	g__Bacillus	s__Bacillus sp. AM 13(2015)	0	0	0	8e-06	2.5e-05	1.7e-05	9e-06	3.7e-05	0.038
k__Bacteria	p__Firmicutes	c__Bacilli	o__Lactobacillales	f__Lactobacillaceae	g__Lactobacillus	s__Lactobacillus iners	0.043861	0.077311	0.025465	0.091931	0.002683	0.004701	0.015866	0.005559	0.038
k__Bacteria	p__Firmicutes	c__Clostridia	o__Clostridiales	f__Peptostreptococcaceae	g__(Peptostreptococcaceae bacterium VA2)	s__Peptostreptococcaceae bacterium VA2	0.003085	0.001807	0.001362	0.001472	0.000761	0.000605	0.000808	0.000252	0.039
k__Bacteria	p__Firmicutes	c__Clostridia	o__Clostridiales	f__Proteinivoraceae	g__Anaerobranca	s__Anaerobranca gottschalkii	0.000106	0.000126	0.000163	0.000263	5.7e-05	4.3e-05	3.5e-05	3.7e-05	0.039
k__Bacteria	p__Firmicutes	c__Clostridia	o__Clostridiales	f__Peptostreptococcaceae	g__Romboutsia	s__Romboutsia timonensis	0.211147	0.116167	0.06353	0.080705	0.00135	0.001417	0.001659	0.001651	0.039
k__Bacteria	p__Firmicutes	c__Bacilli	o__Lactobacillales	f__Streptococcaceae	g__Lactococcus	s__Lactococcus plantarum	0.000559	0.000267	0.000471	0.000592	0.000237	0.000251	0.000191	0.000205	0.039
k__Bacteria	p__Firmicutes	c__Bacilli	o__Bacillales	f__Bacillaceae	g__Bacillus	s__Bacillus smithii	5.3e-05	0.000102	7.7e-05	7.4e-05	0.000131	0.000138	8.7e-05	0.000168	0.039
k__Bacteria	p__Firmicutes	c__Bacilli	o__Bacillales	f__Bacillaceae	g__Bacillus	s__Bacillus firmus	0.000204	0.000181	0.000223	0.000123	0.000155	0.000104	7.8e-05	0.000103	0.039
k__Bacteria	p__Firmicutes	c__Tissierellia	o__Tissierellales	f__Peptoniphilaceae	g__Peptoniphilus	s__Peptoniphilus sp. ChDC B134	0.000186	0.000236	0.000283	0.000247	0.000221	0.000138	8.7e-05	7.5e-05	0.04
k__Bacteria	p__Firmicutes	c__Clostridia	o__Clostridiales	f__Ruminococcaceae	g__Mageeibacillus	s__Mageeibacillus indolicus	0.001011	0.000786	0.001508	0.001143	0.000614	0.000501	0.000599	0.000718	0.04
k__Bacteria	p__Firmicutes	c__Bacilli	o__Lactobacillales	f__Carnobacteriaceae	g__Carnobacterium	s__Carnobacterium sp. 1290_CSPC	3.5e-05	3.1e-05	4.3e-05	2.5e-05	2.5e-05	1.7e-05	2.6e-05	9e-06	0.041
k__Bacteria	p__Firmicutes	c__Bacilli	o__Lactobacillales	f__Leuconostocaceae	g__Oenococcus	s__Oenococcus oeni	0.000816	0.001194	0.000617	0.001258	0.000515	0.000449	0.000504	0.000364	0.041
k__Bacteria	p__Firmicutes	c__Bacilli	o__Bacillales	f__Bacillaceae	g__(Bacillaceae bacterium G1)	s__Bacillaceae bacterium G1	0.000346	0.00022	0.00036	0.000296	0.00027	0.000138	0.000208	0.000121	0.041
k__Bacteria	p__Firmicutes	c__(Firmicutes bacterium CAG:102)	o__(Firmicutes bacterium CAG:102)	f__(Firmicutes bacterium CAG:102)	g__(Firmicutes bacterium CAG:102)	s__Firmicutes bacterium CAG:102	0.019745	0.025199	0.033405	0.014549	0.009522	0.009394	0.016969	0.005157	0.041
k__Bacteria	p__Firmicutes	c__Bacilli	o__Lactobacillales	f__Lactobacillaceae	g__Lactobacillus	s__Lactobacillus apis	0.001206	0.001249	0.000368	0.001521	0.000188	0.000337	0.000182	0.000242	0.041
k__Bacteria	p__Firmicutes	c__Bacilli	o__Bacillales	f__Bacillaceae	g__Bacillus	s__[Brevibacterium] halotolerans	0.000275	6.3e-05	0.000291	0.000164	1.6e-05	1.7e-05	1.7e-05	9e-06	0.041
k__Bacteria	p__Firmicutes	c__Bacilli	o__Bacillales	f__Paenibacillaceae	g__Paenibacillus	s__Paenibacillus sp. PAMC 26794	9.8e-05	6.3e-05	9.4e-05	4.1e-05	2.5e-05	5.2e-05	3.5e-05	9e-06	0.041
k__Bacteria	p__Firmicutes	c__Bacilli	o__Bacillales	f__Bacillaceae	g__Domibacillus	s__Domibacillus robiginosus	0.000151	8.6e-05	0.000188	0.000164	4.1e-05	6e-05	0.00013	4.7e-05	0.041
k__Bacteria	p__Firmicutes	c__Bacilli	o__Bacillales	f__Bacillaceae	g__Oceanobacillus	s__Oceanobacillus sojae	0.000452	0.000526	0.0006	0.000304	0.00036	0.000259	0.000295	0.000121	0.041
k__Bacteria	p__Firmicutes	c__Bacilli	o__Bacillales	f__Planococcaceae	g__Planococcus	s__Planococcus salinarum	0	8e-06	0	0	8e-06	9e-06	9e-06	9e-06	0.042
k__Bacteria	p__Firmicutes	c__Bacilli	o__Lactobacillales	f__Lactobacillaceae	g__Lactobacillus	s__Lactobacillus amylovorus	0.014097	0.020996	0.004968	0.019368	0.001996	0.003336	0.003482	0.001856	0.042
k__Bacteria	p__Firmicutes	c__Bacilli	o__Bacillales	f__Bacillaceae	g__Bacillus	s__Bacillus sp. URHB0009	0.000293	0.000314	0.000308	0.000189	0.000205	0.000233	0.00013	0.000121	0.042
k__Bacteria	p__Firmicutes	c__(uncultured firmicutes bacterium contig_61)	o__(uncultured firmicutes bacterium contig_61)	f__(uncultured firmicutes bacterium contig_61)	g__(uncultured firmicutes bacterium contig_61)	s__uncultured firmicutes bacterium contig_61	9e-06	1.6e-05	9e-06	1.6e-05	8e-06	9e-06	0	0	0.043
k__Bacteria	p__Firmicutes	c__Clostridia	o__Clostridiales	f__Clostridiaceae	g__Clostridium	s__Clostridium argentinense	0.003254	0.002915	0.004248	0.003281	0.002667	0.002688	0.002258	0.002416	0.043
k__Bacteria	p__Firmicutes	c__Bacilli	o__Lactobacillales	f__Lactobacillaceae	g__Lactobacillus	s__Lactobacillus siliginis	0.000213	0.00011	0.000223	0.000197	0.000131	0.000138	7.8e-05	5.6e-05	0.043
k__Bacteria	p__Firmicutes	c__Bacilli	o__Bacillales	f__Paenibacillaceae	g__Paenibacillus	s__Paenibacillus macquariensis	0.000523	0.00055	0.000651	0.000403	0.000425	0.000406	0.000339	0.000177	0.043
k__Bacteria	p__Firmicutes	c__Clostridia	o__Clostridiales	f__Ruminococcaceae	g__(Ruminococcaceae bacterium KH2T8)	s__Ruminococcaceae bacterium KH2T8	0.000488	0.000424	0.00054	0.000354	0.000376	0.000294	0.000356	0.000196	0.043
k__Bacteria	p__Firmicutes	c__Bacilli	o__Bacillales	f__Bacillaceae	g__Bacillus	s__Bacillus indicus	0.000239	0.000369	0.000343	0.000222	0.000352	0.000449	0.000382	0.000504	0.043
k__Bacteria	p__Firmicutes	c__Bacilli	o__Lactobacillales	f__Streptococcaceae	g__Streptococcus	s__Streptococcus suis	0.016615	0.016485	0.01481	0.012649	0.020689	0.01782	0.016587	0.01841	0.043
k__Bacteria	p__Firmicutes	c__Bacilli	o__Lactobacillales	f__Lactobacillaceae	g__Lactobacillus	s__Lactobacillus farciminis	0.000709	0.000762	0.00167	0.000962	0.000262	0.000294	0.000321	0.000242	0.043
k__Bacteria	p__Firmicutes	c__Bacilli	o__Bacillales	f__Bacillaceae	g__Paraliobacillus	s__Paraliobacillus sp. PM-2	3.5e-05	1.6e-05	3.4e-05	5.8e-05	8e-06	9e-06	1.7e-05	0	0.043
k__Bacteria	p__Firmicutes	c__Erysipelotrichia	o__Erysipelotrichales	f__Erysipelotrichaceae	g__Catenibacterium	s__Catenibacterium sp. CAG:290	0.000789	0.000464	0.000582	0.000625	0.000376	0.000415	0.000512	0.000308	0.044
k__Bacteria	p__Firmicutes	c__Erysipelotrichia	o__Erysipelotrichales	f__Erysipelotrichaceae	g__Massiliomicrobiota	s__Massiliomicrobiota timonensis	0.000816	0.000464	0.000754	0.000543	0.000376	0.000277	0.000547	0.000298	0.044
k__Bacteria	p__Firmicutes	c__Bacilli	o__Bacillales	f__Bacillaceae	g__Geobacillus	s__Geobacillus thermocatenulatus	6.2e-05	1.6e-05	6e-05	3.3e-05	8e-06	0	9e-06	9e-06	0.044
k__Bacteria	p__Firmicutes	c__Tissierellia	o__Tissierellales	f__Peptoniphilaceae	g__Anaerococcus	s__Anaerococcus sp. HMSC065G05	0.000248	0.000181	0.000257	0.000222	0.000205	8.6e-05	0.000148	5.6e-05	0.044
k__Bacteria	p__Firmicutes	c__Bacilli	o__Lactobacillales	f__Carnobacteriaceae	g__Granulicatella	s__Granulicatella balaenopterae	0.000133	0.000134	0.00024	0.000189	7.4e-05	6.9e-05	0.000139	9.3e-05	0.045
k__Bacteria	p__Firmicutes	c__Bacilli	o__Bacillales	f__Staphylococcaceae	g__Salinicoccus	s__Salinicoccus roseus	9.8e-05	8.6e-05	2.6e-05	8.2e-05	2.5e-05	2.6e-05	2.6e-05	9e-06	0.045
k__Bacteria	p__Firmicutes	c__Bacilli	o__Bacillales	f__Bacillaceae	g__Bacillus	s__Bacillus wiedmannii	8.9e-05	4.7e-05	8.6e-05	8.2e-05	4.1e-05	4.3e-05	2.6e-05	6.5e-05	0.045
k__Bacteria	p__Firmicutes	c__Bacilli	o__Lactobacillales	f__Lactobacillaceae	g__Lactobacillus	s__Lactobacillus kefiranofaciens	0.001844	0.00231	0.000899	0.003133	0.000245	0.001288	0.000417	0.000457	0.045
k__Bacteria	p__Firmicutes	c__Bacilli	o__Bacillales	f__Bacillaceae	g__Anoxybacillus	s__Anoxybacillus amylolyticus	0.00016	8.6e-05	9.4e-05	7.4e-05	3.3e-05	4.3e-05	5.2e-05	3.7e-05	0.045
k__Bacteria	p__Firmicutes	c__(uncultured firmicutes bacterium contig_31)	o__(uncultured firmicutes bacterium contig_31)	f__(uncultured firmicutes bacterium contig_31)	g__(uncultured firmicutes bacterium contig_31)	s__uncultured firmicutes bacterium contig_31	0.000381	0.000432	0.000368	0.00023	0.000147	0.000268	0.000269	0.000177	0.046
k__Bacteria	p__Firmicutes	c__Clostridia	o__Clostridiales	f__Clostridiales Family XVII. Incertae Sedis	g__Thermaerobacter	s__Thermaerobacter subterraneus	0.000204	7.1e-05	6e-05	0.000107	0.000278	0.00019	0.000373	0.000177	0.046
k__Bacteria	p__Firmicutes	c__Negativicutes	o__Selenomonadales	f__Sporomusaceae	g__Acetonema	s__Acetonema longum	0.000878	0.000927	0.001242	0.000938	0.000769	0.000648	0.000894	0.000597	0.046
k__Bacteria	p__Firmicutes	c__Bacilli	o__Lactobacillales	f__Lactobacillaceae	g__Lactobacillus	s__Lactobacillus ghanensis	0.001525	0.001328	0.000848	0.001842	0.001137	0.000778	0.000547	0.000457	0.047
k__Bacteria	p__Firmicutes	c__Bacilli	o__Bacillales	f__Paenibacillaceae	g__Paenibacillus	s__Paenibacillus rhizosphaerae	0.000825	0.000581	0.000634	0.000411	0.000368	0.000346	0.000373	0.000289	0.048
k__Bacteria	p__Firmicutes	c__Clostridia	o__Clostridiales	f__Clostridiaceae	g__Clostridium	s__Clostridium sp. HMSC19A10	0.001676	0.000542	0.001182	0.000765	0.000245	0.000294	0.000417	9.3e-05	0.048
k__Bacteria	p__Firmicutes	c__Bacilli	o__Bacillales	f__Bacillaceae	g__Vulcanibacillus	s__Vulcanibacillus modesticaldus	0.000372	0.000299	0.000214	0.000214	0.000237	0.000164	0.000104	6.5e-05	0.048
k__Bacteria	p__Firmicutes	c__Bacilli	o__Bacillales	f__Paenibacillaceae	g__Paenibacillus	s__Paenibacillus durus	0.000895	0.001037	0.001362	0.001077	0.000998	0.000795	0.000651	0.000504	0.048
k__Bacteria	p__Firmicutes	c__Clostridia	o__Clostridiales	f__Peptococcaceae	g__Thermincola	s__Thermincola potens	0.000505	7.1e-05	0.000488	0.000411	0.000548	0.001383	0.001824	0.002276	0.049
k__Bacteria	p__Firmicutes	c__Bacilli	o__Lactobacillales	f__Enterococcaceae	g__Vagococcus	s__Vagococcus fluvialis	9e-06	0	1.7e-05	0	1.6e-05	6e-05	2.6e-05	5.6e-05	0.05
k__Bacteria	p__Firmicutes	c__Clostridia	o__Clostridiales	f__Clostridiaceae	g__Clostridium	s__Clostridium hydrogeniformans	0.001339	0.000927	0.001448	0.00148	0.00117	0.000838	0.000825	0.000457	0.05
k__Bacteria	p__Fusobacteria	c__Fusobacteriia	o__Fusobacteriales	f__Leptotrichiaceae	g__Sebaldella	s__Sebaldella termitidis	0.002305	0.001847	0.002047	0.001735	0.001333	0.0014	0.001511	0.000821	0.012
k__Bacteria	p__Fusobacteria	c__Fusobacteriia	o__Fusobacteriales	f__Fusobacteriaceae	g__Fusobacterium	s__Fusobacterium sp. oral taxon 370	0.000195	0.000228	0.000137	0.000107	0.000311	0.000233	0.000356	0.000392	0.013
k__Bacteria	p__Fusobacteria	c__Fusobacteriia	o__Fusobacteriales	f__Fusobacteriaceae	g__Fusobacterium	s__Fusobacterium russii	0.000257	0.00022	0.00024	0.000321	0.000164	0.000173	0.0002	0.000149	0.019
k__Bacteria	p__Fusobacteria	c__Fusobacteriia	o__Fusobacteriales	f__Leptotrichiaceae	g__Leptotrichia	s__Leptotrichia sp. oral taxon 225	0.000213	0.000134	0.000137	9e-05	5.7e-05	0.000121	3.5e-05	9e-06	0.046
k__Bacteria	p__Lentisphaerae	c__(Lentisphaerae bacterium GWF2_52_8)	o__(Lentisphaerae bacterium GWF2_52_8)	f__(Lentisphaerae bacterium GWF2_52_8)	g__(Lentisphaerae bacterium GWF2_52_8)	s__Lentisphaerae bacterium GWF2_52_8	0.000594	0.000581	0.000771	0.000436	0.00054	0.000328	0.000356	0.000261	0.049
k__Bacteria	p__Nitrospirae	c__Nitrospira <class>	o__Nitrospirales	f__Nitrospiraceae	g__Candidatus Magnetoovum	s__Candidatus Magnetoovum chiemensis	0.000115	0.000102	0.000146	0.000115	8.2e-05	7.8e-05	6.1e-05	5.6e-05	0.0059
k__Bacteria	p__Nitrospirae	c__Nitrospira <class>	o__Nitrospirales	f__Nitrospiraceae	g__Nitrospira	s__Nitrospira sp. HN-bin3	0	0	0	0	1.6e-05	9e-06	9e-06	9e-06	0.00868
k__Bacteria	p__Nitrospirae	c__(Nitrospirae bacterium RIFCSPLOWO2_12_FULL_63_8)	o__(Nitrospirae bacterium RIFCSPLOWO2_12_FULL_63_8)	f__(Nitrospirae bacterium RIFCSPLOWO2_12_FULL_63_8)	g__(Nitrospirae bacterium RIFCSPLOWO2_12_FULL_63_8)	s__Nitrospirae bacterium RIFCSPLOWO2_12_FULL_63_8	0	0	0	0	8e-06	9e-06	1.7e-05	9e-06	0.014
k__Bacteria	p__Nitrospirae	c__(Nitrospirae bacterium CG1_02_44_142)	o__(Nitrospirae bacterium CG1_02_44_142)	f__(Nitrospirae bacterium CG1_02_44_142)	g__(Nitrospirae bacterium CG1_02_44_142)	s__Nitrospirae bacterium CG1_02_44_142	7.1e-05	4.7e-05	8.6e-05	8.2e-05	0	5.2e-05	9e-06	3.7e-05	0.022
k__Bacteria	p__Nitrospirae	c__Nitrospira <class>	o__Nitrospirales	f__Nitrospiraceae	g__Leptospirillum	s__Leptospirillum sp. Group IV 'UBA BS'	1.8e-05	3.1e-05	3.4e-05	5.8e-05	0	9e-06	0	1.9e-05	0.034
k__Bacteria	p__Nitrospirae	c__(Nitrospirae bacterium RIFCSPLOWO2_01_FULL_62_17)	o__(Nitrospirae bacterium RIFCSPLOWO2_01_FULL_62_17)	f__(Nitrospirae bacterium RIFCSPLOWO2_01_FULL_62_17)	g__(Nitrospirae bacterium RIFCSPLOWO2_01_FULL_62_17)	s__Nitrospirae bacterium RIFCSPLOWO2_01_FULL_62_17	9e-06	8e-06	9e-06	0	2.5e-05	1.7e-05	1.7e-05	9e-06	0.042
k__Bacteria	p__Nitrospirae	c__Nitrospira <class>	o__Nitrospirales	f__Nitrospiraceae	g__Nitrospira	s__Nitrospira sp. SCGC AG-212-E16	3.5e-05	2.4e-05	1.7e-05	1.6e-05	0	9e-06	1.7e-05	9e-06	0.045
k__Bacteria	p__Planctomycetes	c__(Planctomycetes bacterium GWF2_40_8)	o__(Planctomycetes bacterium GWF2_40_8)	f__(Planctomycetes bacterium GWF2_40_8)	g__(Planctomycetes bacterium GWF2_40_8)	s__Planctomycetes bacterium GWF2_40_8	9e-06	8e-06	1.7e-05	1.6e-05	0	0	0	0	0.013
k__Bacteria	p__Planctomycetes	c__(Planctomycetes bacterium RBG_13_44_8b)	o__(Planctomycetes bacterium RBG_13_44_8b)	f__(Planctomycetes bacterium RBG_13_44_8b)	g__(Planctomycetes bacterium RBG_13_44_8b)	s__Planctomycetes bacterium RBG_13_44_8b	6.2e-05	9.4e-05	0.000111	0.000156	2.5e-05	9e-06	9e-06	5.6e-05	0.017
k__Bacteria	p__Planctomycetes	c__Planctomycetia	o__Planctomycetales	f__(Planctomycetales bacterium 4572_13)	g__(Planctomycetales bacterium 4572_13)	s__Planctomycetales bacterium 4572_13	5.3e-05	8e-06	9e-06	4.9e-05	5.7e-05	0.00013	0.000113	0.000177	0.028
k__Bacteria	p__Planctomycetes	c__Phycisphaerae	o__(Phycisphaerae bacterium SM-Chi-D1)	f__(Phycisphaerae bacterium SM-Chi-D1)	g__(Phycisphaerae bacterium SM-Chi-D1)	s__Phycisphaerae bacterium SM-Chi-D1	0.00047	0.000251	0.000514	0.000469	0.000155	0.000181	0.000234	0.000308	0.031
k__Bacteria	p__Planctomycetes	c__Planctomycetia	o__Planctomycetales	f__Gemmataceae	g__Gemmata	s__Gemmata obscuriglobus	3.5e-05	4.7e-05	6.9e-05	4.9e-05	9.8e-05	0.00013	0.000234	0.000168	0.031
k__Bacteria	p__Proteobacteria	c__Alphaproteobacteria	o__Rhizobiales	f__Phyllobacteriaceae	g__Mesorhizobium	s__Mesorhizobium sp. LNHC209A00	0	0	0	0	8e-06	9e-06	9e-06	9e-06	5.13e-05
k__Bacteria	p__Proteobacteria	c__Gammaproteobacteria	o__Enterobacterales	f__Enterobacteriaceae	g__Franconibacter	s__Franconibacter pulveris	0	8e-06	0	0	2.5e-05	1.7e-05	2.6e-05	1.9e-05	0.000596
k__Bacteria	p__Proteobacteria	c__Betaproteobacteria	o__Burkholderiales	f__Comamonadaceae	g__Hydrogenophaga	s__Hydrogenophaga sp. LPB0072	1.8e-05	8e-06	0	1.6e-05	5.7e-05	7.8e-05	5.2e-05	7.5e-05	0.000757
k__Bacteria	p__Proteobacteria	c__Gammaproteobacteria	o__Pseudomonadales	f__Moraxellaceae	g__Acinetobacter	s__Acinetobacter sp. 983759	2.7e-05	4.7e-05	3.4e-05	4.1e-05	0	0	1.7e-05	0	0.0016
k__Bacteria	p__Proteobacteria	c__Alphaproteobacteria	o__Rhizobiales	f__Rhizobiaceae	g__Agrobacterium	s__Agrobacterium sp. DSM 25558	9e-06	0	0	8e-06	1.6e-05	2.6e-05	2.6e-05	2.8e-05	0.00172
k__Bacteria	p__Proteobacteria	c__Gammaproteobacteria	o__Pseudomonadales	f__Pseudomonadaceae	g__Pseudomonas	s__Pseudomonas resinovorans	6.2e-05	5.5e-05	5.1e-05	4.1e-05	2.5e-05	1.7e-05	9e-06	2.8e-05	0.00182
k__Bacteria	p__Proteobacteria	c__Gammaproteobacteria	o__Vibrionales	f__Vibrionaceae	g__Vibrio	s__Vibrio furnissii	1.8e-05	3.1e-05	2.6e-05	2.5e-05	8e-06	0	9e-06	9e-06	0.00196
k__Bacteria	p__Proteobacteria	c__Deltaproteobacteria	o__Desulfovibrionales	f__Desulfovibrionaceae	g__Desulfovibrio	s__Desulfovibrio brasiliensis	0.000204	0.000157	0.000231	0.000189	7.4e-05	0.000121	9.6e-05	8.4e-05	0.00243
k__Bacteria	p__Proteobacteria	c__Betaproteobacteria	o__Burkholderiales	f__Burkholderiaceae	g__Paraburkholderia	s__Paraburkholderia caribensis	9e-06	8e-06	2.6e-05	8e-06	4.9e-05	4.3e-05	3.5e-05	3.7e-05	0.00273
k__Bacteria	p__Proteobacteria	c__Gammaproteobacteria	o__Pseudomonadales	f__Pseudomonadaceae	g__Pseudomonas	s__Pseudomonas fuscovaginae	0.000106	7.1e-05	7.7e-05	9e-05	1.6e-05	4.3e-05	4.3e-05	4.7e-05	0.00367
k__Bacteria	p__Proteobacteria	c__Deltaproteobacteria	o__Desulfobacterales	f__Desulfobacteraceae	g__Desulfatibacillum	s__Desulfatibacillum alkenivorans	0.000168	0.000173	0.000223	0.000214	0.000131	8.6e-05	0.000113	0.000112	0.00368
k__Bacteria	p__Proteobacteria	c__Alphaproteobacteria	o__Rhodospirillales	f__Rhodospirillaceae	g__Fodinicurvata	s__Fodinicurvata sediminis	0	0	0	8e-06	1.6e-05	1.7e-05	1.7e-05	9e-06	0.00376
k__Bacteria	p__Proteobacteria	c__Deltaproteobacteria	o__(Deltaproteobacteria bacterium RBG_13_58_19)	f__(Deltaproteobacteria bacterium RBG_13_58_19)	g__(Deltaproteobacteria bacterium RBG_13_58_19)	s__Deltaproteobacteria bacterium RBG_13_58_19	7.1e-05	4.7e-05	4.3e-05	7.4e-05	8e-06	9e-06	0	1.9e-05	0.00392
k__Bacteria	p__Proteobacteria	c__Gammaproteobacteria	o__Pseudomonadales	f__Moraxellaceae	g__Acinetobacter	s__Acinetobacter calcoaceticus	9.8e-05	0.000118	5.1e-05	7.4e-05	0.000147	0.000216	0.000165	0.000205	0.0043
k__Bacteria	p__Proteobacteria	c__Gammaproteobacteria	o__Pseudomonadales	f__Pseudomonadaceae	g__Pseudomonas	s__Pseudomonas parafulva	1.8e-05	2.4e-05	1.7e-05	1.6e-05	0	9e-06	0	9e-06	0.00541
k__Bacteria	p__Proteobacteria	c__Betaproteobacteria	o__Burkholderiales	f__Comamonadaceae	g__Hydrogenophaga	s__Hydrogenophaga flava	3.5e-05	3.9e-05	4.3e-05	3.3e-05	8e-06	2.6e-05	9e-06	9e-06	0.00547
k__Bacteria	p__Proteobacteria	c__Alphaproteobacteria	o__Rhodobacterales	f__Rhodobacteraceae	g__Sediminimonas	s__Sediminimonas qiaohouensis	0	0	9e-06	0	1.6e-05	1.7e-05	1.7e-05	9e-06	0.00588
k__Bacteria	p__Proteobacteria	c__Deltaproteobacteria	o__Desulfobacterales	f__Desulfobacteraceae	g__(Desulfobacteraceae bacterium 4572_89)	s__Desulfobacteraceae bacterium 4572_89	3.5e-05	1.6e-05	2.6e-05	3.3e-05	8e-06	9e-06	0	0	0.00598
k__Bacteria	p__Proteobacteria	c__Alphaproteobacteria	o__Rhizobiales	f__Rhizobiaceae	g__Rhizobium	s__Rhizobium sp. CF122	1.8e-05	8e-06	1.7e-05	1.6e-05	0	0	0	0	0.00756
k__Bacteria	p__Proteobacteria	c__Gammaproteobacteria	o__Oceanospirillales	f__Halomonadaceae	g__Halomonas	s__Halomonas sp. KHS3	4.4e-05	2.4e-05	4.3e-05	3.3e-05	1.6e-05	9e-06	9e-06	9e-06	0.00833
k__Bacteria	p__Proteobacteria	c__Alphaproteobacteria	o__Caulobacterales	f__Caulobacteraceae	g__Brevundimonas	s__Brevundimonas sp. Root1279	0	0	1.7e-05	0	2.5e-05	1.7e-05	3.5e-05	3.7e-05	0.00858
k__Bacteria	p__Proteobacteria	c__Alphaproteobacteria	o__Sphingomonadales	f__Sphingomonadaceae	g__Sphingomonas	s__Sphingomonas sp. Leaf67	0	0	0	0	1.6e-05	9e-06	9e-06	9e-06	0.00868
k__Bacteria	p__Proteobacteria	c__Gammaproteobacteria	o__Vibrionales	f__Vibrionaceae	g__Photobacterium	s__Photobacterium swingsii	0	8e-06	1.7e-05	0	4.1e-05	3.5e-05	1.7e-05	3.7e-05	0.00884
k__Bacteria	p__Proteobacteria	c__Alphaproteobacteria	o__Sphingomonadales	f__Sphingomonadaceae	g__Sphingomonas	s__Sphingomonas koreensis	0	8e-06	9e-06	0	2.5e-05	1.7e-05	3.5e-05	1.9e-05	0.00887
k__Bacteria	p__Proteobacteria	c__Gammaproteobacteria	o__Oceanospirillales	f__Hahellaceae	g__Hahella	s__Hahella ganghwensis	3.5e-05	2.4e-05	8.6e-05	9.9e-05	0.000164	0.000173	0.00013	0.00014	0.00912
k__Bacteria	p__Proteobacteria	c__Alphaproteobacteria	o__Rhizobiales	f__Brucellaceae	g__Ochrobactrum	s__Ochrobactrum sp. P6BS-III	2.7e-05	3.1e-05	1.7e-05	2.5e-05	8e-06	1.7e-05	9e-06	9e-06	0.00931
k__Bacteria	p__Proteobacteria	c__Gammaproteobacteria	o__Pseudomonadales	f__Moraxellaceae	g__Acinetobacter	s__Acinetobacter sp. ANC 3862	1.8e-05	3.1e-05	1.7e-05	1.6e-05	0	0	0	0	0.01
k__Bacteria	p__Proteobacteria	c__Betaproteobacteria	o__Neisseriales	f__Neisseriaceae	g__Neisseria	s__Neisseria bacilliformis	0.00016	0.000134	0.000103	0.000123	2.5e-05	2.6e-05	9.6e-05	5.6e-05	0.01
k__Bacteria	p__Proteobacteria	c__Gammaproteobacteria	o__Methylococcales	f__Methylococcaceae	g__Methylomonas	s__Methylomonas methanica	8e-05	4.7e-05	7.7e-05	0.000123	0.000213	0.000138	0.000243	0.00027	0.011
k__Bacteria	p__Proteobacteria	c__Deltaproteobacteria	o__Desulfovibrionales	f__Desulfovibrionaceae	g__Lawsonia	s__uncultured Lawsonia sp.	2.7e-05	4.7e-05	4.3e-05	6.6e-05	0	0	0	0	0.011
k__Bacteria	p__Proteobacteria	c__Alphaproteobacteria	o__Rhizobiales	f__Rhizobiaceae	g__Rhizobium	s__Rhizobium arenae	1.8e-05	2.4e-05	9e-06	1.6e-05	0	0	9e-06	0	0.011
k__Bacteria	p__Proteobacteria	c__Betaproteobacteria	o__Burkholderiales	f__Oxalobacteraceae	g__(Oxalobacteraceae bacterium IMCC9480)	s__Oxalobacteraceae bacterium IMCC9480	2.7e-05	3.1e-05	1.7e-05	2.5e-05	8e-06	9e-06	9e-06	9e-06	0.011
k__Bacteria	p__Proteobacteria	c__Gammaproteobacteria	o__Pseudomonadales	f__Moraxellaceae	g__Acinetobacter	s__Acinetobacter idrijaensis	2.7e-05	1.6e-05	1.7e-05	1.6e-05	8e-06	0	9e-06	9e-06	0.012
k__Bacteria	p__Proteobacteria	c__Gammaproteobacteria	o__Alteromonadales	f__Colwelliaceae	g__Colwellia	s__Colwellia sp. MT2012	0	8e-06	9e-06	1.6e-05	4.1e-05	3.5e-05	2.6e-05	1.9e-05	0.012
k__Bacteria	p__Proteobacteria	c__Gammaproteobacteria	o__Cellvibrionales	f__Spongiibacteraceae	g__Spongiibacter	s__Spongiibacter marinus	9e-06	0	9e-06	1.6e-05	2.5e-05	1.7e-05	3.5e-05	2.8e-05	0.012
k__Bacteria	p__Proteobacteria	c__Gammaproteobacteria	o__Pseudomonadales	f__Moraxellaceae	g__Acinetobacter	s__Acinetobacter nectaris	3.5e-05	2.4e-05	2.6e-05	4.9e-05	0	9e-06	9e-06	9e-06	0.013
k__Bacteria	p__Proteobacteria	c__Gammaproteobacteria	o__Acidiferrobacterales	f__Acidiferrobacteraceae	g__Sulfuricaulis	s__Sulfuricaulis limicola	1.8e-05	8e-06	0	2.5e-05	4.1e-05	4.3e-05	2.6e-05	5.6e-05	0.013
k__Bacteria	p__Proteobacteria	c__Gammaproteobacteria	o__Pseudomonadales	f__Pseudomonadaceae	g__Pseudomonas	s__Pseudomonas thermotolerans	0	8e-06	0	2.5e-05	4.1e-05	8.6e-05	9.6e-05	0.000121	0.014
k__Bacteria	p__Proteobacteria	c__Gammaproteobacteria	o__Alteromonadales	f__Alteromonadaceae	g__Alteromonas	s__Alteromonas confluentis	8e-05	4.7e-05	6e-05	3.3e-05	8.2e-05	9.5e-05	0.00013	0.000112	0.014
k__Bacteria	p__Proteobacteria	c__Betaproteobacteria	o__Burkholderiales	f__Burkholderiaceae	g__Burkholderia	s__Burkholderia sp. E7m39	9e-06	8e-06	2.6e-05	1.6e-05	3.3e-05	3.5e-05	2.6e-05	3.7e-05	0.014
k__Bacteria	p__Proteobacteria	c__Gammaproteobacteria	o__Enterobacterales	f__Morganellaceae	g__Providencia	s__Providencia rettgeri	0.000177	0.000259	0.000291	9e-05	0.00063	0.00051	0.000347	0.00041	0.014
k__Bacteria	p__Proteobacteria	c__Gammaproteobacteria	o__Enterobacterales	f__Enterobacteriaceae	g__Kluyvera	s__Kluyvera cryocrescens	3.5e-05	2.4e-05	4.3e-05	4.1e-05	6.5e-05	6.9e-05	5.2e-05	4.7e-05	0.017
k__Bacteria	p__Proteobacteria	c__Deltaproteobacteria	o__Desulfurellales	f__Desulfurellaceae	g__Hippea	s__Hippea alviniae	0.000151	0.000102	0.000137	8.2e-05	7.4e-05	4.3e-05	4.3e-05	4.7e-05	0.017
k__Bacteria	p__Proteobacteria	c__Betaproteobacteria	o__Burkholderiales	f__Oxalobacteraceae	g__Collimonas	s__Collimonas arenae	9e-06	8e-06	0	1.6e-05	1.6e-05	2.6e-05	2.6e-05	3.7e-05	0.017
k__Bacteria	p__Proteobacteria	c__Alphaproteobacteria	o__Caulobacterales	f__Caulobacteraceae	g__Caulobacter	s__Caulobacter segnis	0	0	0	0	8e-06	1.7e-05	9e-06	1.9e-05	0.018
k__Bacteria	p__Proteobacteria	c__Gammaproteobacteria	o__Alteromonadales	f__Pseudoalteromonadaceae	g__Pseudoalteromonas	s__Pseudoalteromonas sp. TB13	9e-06	0	9e-06	1.6e-05	2.5e-05	5.2e-05	2.6e-05	4.7e-05	0.018
k__Bacteria	p__Proteobacteria	c__Epsilonproteobacteria	o__Nautiliales	f__Nautiliaceae	g__Lebetimonas	s__Lebetimonas sp. JH292	3.5e-05	3.1e-05	3.4e-05	1.6e-05	8e-06	1.7e-05	9e-06	9e-06	0.018
k__Bacteria	p__Proteobacteria	c__Alphaproteobacteria	o__Rhodobacterales	f__Hyphomonadaceae	g__Oceanicaulis	s__Oceanicaulis sp. HL-87	8.9e-05	4.7e-05	6.9e-05	9.9e-05	0.000115	0.000173	0.000174	0.000233	0.019
k__Bacteria	p__Proteobacteria	c__Gammaproteobacteria	o__Methylococcales	f__Methylococcaceae	g__Methylobacter	s__Methylobacter whittenburyi	5.3e-05	2.4e-05	3.4e-05	4.9e-05	0.000123	0.000242	0.00013	0.000233	0.019
k__Bacteria	p__Proteobacteria	c__Gammaproteobacteria	o__Pseudomonadales	f__Pseudomonadaceae	g__Pseudomonas	s__Pseudomonas sp. PAMC 26793	0	0	0	8e-06	8e-06	9e-06	1.7e-05	1.9e-05	0.019
k__Bacteria	p__Proteobacteria	c__Gammaproteobacteria	o__Enterobacterales	f__Morganellaceae	g__Providencia	s__Providencia stuartii	0.000204	0.000212	0.000146	0.000189	0.000123	0.00013	0.000156	0.000103	0.019
k__Bacteria	p__Proteobacteria	c__Epsilonproteobacteria	o__Campylobacterales	f__Helicobacteraceae	g__Helicobacter	s__Helicobacter saguini	0.000231	0.000196	0.000146	0.000156	0.000115	8.6e-05	0.000139	7.5e-05	0.02
k__Bacteria	p__Proteobacteria	c__Gammaproteobacteria	o__Alteromonadales	f__Alteromonadaceae	g__Marinobacter	s__Marinobacter sp. EhN04	0	0	9e-06	0	8e-06	1.7e-05	1.7e-05	9e-06	0.02
k__Bacteria	p__Proteobacteria	c__Gammaproteobacteria	o__Legionellales	f__Legionellaceae	g__Legionella	s__Legionella jamestowniensis	9e-06	8e-06	0	0	2.5e-05	9e-06	1.7e-05	1.9e-05	0.02
k__Bacteria	p__Proteobacteria	c__Betaproteobacteria	o__Burkholderiales	f__Alcaligenaceae	g__Bordetella	s__Bordetella bronchialis	7.1e-05	0.000118	6e-05	0.000107	2.5e-05	9e-06	6.1e-05	3.7e-05	0.021
k__Bacteria	p__Proteobacteria	c__Deltaproteobacteria	o__Desulfovibrionales	f__Desulfovibrionaceae	g__Desulfovibrio	s__Desulfovibrio sp. 3_1_syn3	0.002598	0.003371	0.00603	0.005173	0.000466	0.00102	0.001007	0.001007	0.021
k__Bacteria	p__Proteobacteria	c__Gammaproteobacteria	o__Oceanospirillales	f__Alcanivoracaceae	g__Alcanivorax	s__Alcanivorax sp. 97CO-5	1.8e-05	8e-06	9e-06	8e-06	0	0	0	0	0.021
k__Bacteria	p__Proteobacteria	c__Gammaproteobacteria	o__Aeromonadales	f__Succinivibrionaceae	g__Ruminobacter	s__Ruminobacter amylophilus	0.000204	0.000165	0.00018	0.000222	0.000106	3.5e-05	0.000156	7.5e-05	0.021
k__Bacteria	p__Proteobacteria	c__Betaproteobacteria	o__Burkholderiales	f__Alcaligenaceae	g__Derxia	s__Derxia lacustris	1.8e-05	8e-06	0	1.6e-05	4.9e-05	4.3e-05	6.9e-05	0.000103	0.022
k__Bacteria	p__Proteobacteria	c__Gammaproteobacteria	o__Alteromonadales	f__Idiomarinaceae	g__Idiomarina	s__Idiomarina loihiensis	1.8e-05	1.6e-05	9e-06	8e-06	6.5e-05	4.3e-05	7.8e-05	0.000112	0.022
k__Bacteria	p__Proteobacteria	c__Gammaproteobacteria	o__Enterobacterales	f__Enterobacteriaceae	g__Enterobacter	s__Enterobacter kobei	1.8e-05	1.6e-05	9e-06	1.6e-05	0	9e-06	9e-06	0	0.022
k__Bacteria	p__Proteobacteria	c__Alphaproteobacteria	o__Rhizobiales	f__Bradyrhizobiaceae	g__Bradyrhizobium	s__Bradyrhizobium arachidis	9e-06	2.4e-05	1.7e-05	1.6e-05	8e-06	9e-06	0	0	0.022
k__Bacteria	p__Proteobacteria	c__Gammaproteobacteria	o__Aeromonadales	f__Aeromonadaceae	g__Aeromonas	s__Aeromonas media	2.7e-05	2.4e-05	3.4e-05	4.1e-05	4.9e-05	5.2e-05	5.2e-05	3.7e-05	0.022
k__Bacteria	p__Proteobacteria	c__Alphaproteobacteria	o__Rhizobiales	f__Phyllobacteriaceae	g__Hoeflea	s__Hoeflea sp. BRH_c9	2.7e-05	2.4e-05	2.6e-05	2.5e-05	8e-06	0	9e-06	1.9e-05	0.022
k__Bacteria	p__Proteobacteria	c__Deltaproteobacteria	o__(Deltaproteobacteria bacterium RIFOXYD12_FULL_55_16)	f__(Deltaproteobacteria bacterium RIFOXYD12_FULL_55_16)	g__(Deltaproteobacteria bacterium RIFOXYD12_FULL_55_16)	s__Deltaproteobacteria bacterium RIFOXYD12_FULL_55_16	1.8e-05	3.1e-05	2.6e-05	2.5e-05	8e-06	9e-06	1.7e-05	1.9e-05	0.023
k__Bacteria	p__Proteobacteria	c__Gammaproteobacteria	o__Vibrionales	f__Vibrionaceae	g__Vibrio	s__Vibrio campbellii	7.1e-05	2.4e-05	3.4e-05	4.1e-05	0.000147	6e-05	0.000139	0.00014	0.023
k__Bacteria	p__Proteobacteria	c__Gammaproteobacteria	o__Vibrionales	f__Vibrionaceae	g__Vibrio	s__Vibrio shilonii	9.8e-05	6.3e-05	4.3e-05	7.4e-05	3.3e-05	3.5e-05	2.6e-05	9e-06	0.023
k__Bacteria	p__Proteobacteria	c__Deltaproteobacteria	o__Desulfobacterales	f__Desulfobacteraceae	g__Desulfospira	s__Desulfospira joergensenii	7.1e-05	9.4e-05	9.4e-05	7.4e-05	0.000131	9.5e-05	0.000113	0.000112	0.023
k__Bacteria	p__Proteobacteria	c__Gammaproteobacteria	o__Pseudomonadales	f__Moraxellaceae	g__Psychrobacter	s__Psychrobacter sp. P11F6	0	1.6e-05	0	0	2.5e-05	9e-06	2.6e-05	2.8e-05	0.023
k__Bacteria	p__Proteobacteria	c__Gammaproteobacteria	o__Enterobacterales	f__Morganellaceae	g__Morganella	s__Morganella morganii	0.000248	8.6e-05	9.4e-05	0.000164	0.000352	0.000251	0.000495	0.000569	0.024
k__Bacteria	p__Proteobacteria	c__Betaproteobacteria	o__Neisseriales	f__Neisseriaceae	g__Neisseria	s__Neisseria sicca	6.2e-05	4.7e-05	6e-05	6.6e-05	4.1e-05	4.3e-05	4.3e-05	1.9e-05	0.024
k__Bacteria	p__Proteobacteria	c__Gammaproteobacteria	o__Pseudomonadales	f__Moraxellaceae	g__Acinetobacter	s__Acinetobacter gerneri	0	1.6e-05	9e-06	1.6e-05	2.5e-05	4.3e-05	3.5e-05	1.9e-05	0.024
k__Bacteria	p__Proteobacteria	c__Alphaproteobacteria	o__Rhizobiales	f__Phyllobacteriaceae	g__Mesorhizobium	s__Mesorhizobium sp. Root172	9e-06	1.6e-05	1.7e-05	2.5e-05	8e-06	0	0	9e-06	0.025
k__Bacteria	p__Proteobacteria	c__Gammaproteobacteria	o__Chromatiales	f__Chromatiaceae	g__Thiocapsa	s__Thiocapsa sp. KS1	1.8e-05	1.6e-05	1.7e-05	8e-06	0	9e-06	0	9e-06	0.026
k__Bacteria	p__Proteobacteria	c__Gammaproteobacteria	o__Thiotrichales	f__Francisellaceae	g__Francisella	s__Francisella tularensis	0.000337	0.000346	0.00024	0.000452	0.000213	0.000225	0.000122	0.000177	0.026
k__Bacteria	p__Proteobacteria	c__Deltaproteobacteria	o__Desulfobacterales	f__Desulfobacteraceae	g__(Desulfobacteraceae bacterium 4572_87)	s__Desulfobacteraceae bacterium 4572_87	6.2e-05	3.1e-05	5.1e-05	4.1e-05	2.5e-05	2.6e-05	2.6e-05	0	0.027
k__Bacteria	p__Proteobacteria	c__Epsilonproteobacteria	o__Campylobacterales	f__Helicobacteraceae	g__Helicobacter	s__Helicobacter sp. MIT 05-5293	0.00016	8.6e-05	0.000128	0.000115	8.2e-05	8.6e-05	2.6e-05	1.9e-05	0.027
k__Bacteria	p__Proteobacteria	c__Gammaproteobacteria	o__Oceanospirillales	f__Oleiphilaceae	g__Oleiphilus	s__Oleiphilus sp. HI0050	0	0	0	0	2.5e-05	1.7e-05	5.2e-05	2.8e-05	0.027
k__Bacteria	p__Proteobacteria	c__Gammaproteobacteria	o__Pseudomonadales	f__Pseudomonadaceae	g__Pseudomonas	s__Pseudomonas psychrophila	0	0	1.7e-05	0	3.3e-05	3.5e-05	4.3e-05	8.4e-05	0.027
k__Bacteria	p__Proteobacteria	c__Betaproteobacteria	o__Neisseriales	f__Neisseriaceae	g__Neisseria	s__Neisseria sp. HMSC064E01	9e-06	8e-06	0	0	1.6e-05	2.6e-05	1.7e-05	9e-06	0.028
k__Bacteria	p__Proteobacteria	c__Gammaproteobacteria	o__Enterobacterales	f__Enterobacteriaceae	g__(Enterobacteriaceae bacterium bta3-1)	s__Enterobacteriaceae bacterium bta3-1	9e-06	0	0	8e-06	1.6e-05	2.6e-05	1.7e-05	9e-06	0.028
k__Bacteria	p__Proteobacteria	c__Deltaproteobacteria	o__Desulfobacterales	f__Desulfobulbaceae	g__Desulfobulbus	s__Desulfobulbus mediterraneus	0.000257	9.4e-05	0.000283	0.000321	0.000303	0.000735	0.000643	0.00069	0.028
k__Bacteria	p__Proteobacteria	c__Epsilonproteobacteria	o__Campylobacterales	f__Helicobacteraceae	g__Sulfurimonas	s__Sulfurimonas sp. RIFCSPHIGHO2_12_FULL_36_9	4.4e-05	8e-06	3.4e-05	2.5e-05	4.1e-05	9.5e-05	0.000104	0.000121	0.028
k__Bacteria	p__Proteobacteria	c__Deltaproteobacteria	o__Desulfovibrionales	f__Desulfovibrionaceae	g__Desulfovibrio	s__Desulfovibrio piezophilus	0.000408	0.000196	0.000343	0.000296	0.000164	8.6e-05	0.000234	0.000112	0.029
k__Bacteria	p__Proteobacteria	c__Betaproteobacteria	o__Methylophilales	f__(Methylophilales bacterium LSUCC0135)	g__(Methylophilales bacterium LSUCC0135)	s__Methylophilales bacterium LSUCC0135	4.4e-05	1.6e-05	2.6e-05	2.5e-05	8e-06	0	9e-06	9e-06	0.029
k__Bacteria	p__Proteobacteria	c__Gammaproteobacteria	o__Enterobacterales	f__(Plesiomonas)	g__Plesiomonas	s__Plesiomonas shigelloides	7.1e-05	4.7e-05	6.9e-05	4.9e-05	4.9e-05	1.7e-05	2.6e-05	3.7e-05	0.03
k__Bacteria	p__Proteobacteria	c__Betaproteobacteria	o__Burkholderiales	f__Burkholderiaceae	g__Burkholderia	s__Burkholderia gladioli	7.1e-05	7.9e-05	0.000128	9e-05	6.5e-05	3.5e-05	4.3e-05	4.7e-05	0.03
k__Bacteria	p__Proteobacteria	c__Betaproteobacteria	o__Burkholderiales	f__Burkholderiaceae	g__Ralstonia	s__Ralstonia sp. NT80	1.8e-05	8e-06	2.6e-05	3.3e-05	0	0	9e-06	0	0.031
k__Bacteria	p__Proteobacteria	c__Alphaproteobacteria	o__Rhodobacterales	f__Rhodobacteraceae	g__(Rhodobacteraceae bacterium HLUCCO18)	s__Rhodobacteraceae bacterium HLUCCO18	9e-06	8e-06	9e-06	1.6e-05	0	9e-06	0	0	0.031
k__Bacteria	p__Proteobacteria	c__Gammaproteobacteria	o__Vibrionales	f__Vibrionaceae	g__Vibrio	s__Vibrio sonorensis	3.5e-05	3.1e-05	2.6e-05	2.5e-05	2.5e-05	9e-06	9e-06	1.9e-05	0.031
k__Bacteria	p__Proteobacteria	c__Betaproteobacteria	o__Neisseriales	f__Chromobacteriaceae	g__Jeongeupia	s__Jeongeupia sp. USM3	2.7e-05	3.1e-05	0	0	4.1e-05	3.5e-05	7.8e-05	4.7e-05	0.031
k__Bacteria	p__Proteobacteria	c__Gammaproteobacteria	o__Thiotrichales	f__Piscirickettsiaceae	g__Cycloclasticus	s__Cycloclasticus sp. Phe_18	0.000168	0	0.000111	0.000156	0.000254	0.000493	0.000486	0.000802	0.032
k__Bacteria	p__Proteobacteria	c__Gammaproteobacteria	o__Cellvibrionales	f__Halieaceae	g__Haliea	s__Haliea salexigens	3.5e-05	2.4e-05	3.4e-05	6.6e-05	0	9e-06	9e-06	9e-06	0.032
k__Bacteria	p__Proteobacteria	c__Alphaproteobacteria	o__Rhizobiales	f__Rhizobiaceae	g__Agrobacterium	s__Agrobacterium genomosp. 7	0	0	0	8e-06	8e-06	9e-06	9e-06	1.9e-05	0.032
k__Bacteria	p__Proteobacteria	c__Gammaproteobacteria	o__Cellvibrionales	f__Cellvibrionaceae	g__Cellvibrio	s__Cellvibrio sp. PSBB023	1.8e-05	8e-06	1.7e-05	1.6e-05	3.3e-05	3.5e-05	2.6e-05	5.6e-05	0.033
k__Bacteria	p__Proteobacteria	c__Gammaproteobacteria	o__Alteromonadales	f__Psychromonadaceae	g__Psychromonas	s__Psychromonas ingrahamii	0.000124	8.6e-05	0.000128	0.00014	9.8e-05	4.3e-05	3.5e-05	8.4e-05	0.033
k__Bacteria	p__Proteobacteria	c__Deltaproteobacteria	o__Desulfobacterales	f__Desulfobacteraceae	g__Desulfococcus	s__Desulfococcus oleovorans	7.1e-05	6.3e-05	9.4e-05	9e-05	6.5e-05	9e-06	3.5e-05	4.7e-05	0.033
k__Bacteria	p__Proteobacteria	c__Gammaproteobacteria	o__Oceanospirillales	f__Halomonadaceae	g__Halomonas	s__Halomonas chromatireducens	0	0	9e-06	0	8e-06	9e-06	1.7e-05	9e-06	0.033
k__Bacteria	p__Proteobacteria	c__Alphaproteobacteria	o__Sphingomonadales	f__Sphingomonadaceae	g__Novosphingobium	s__Novosphingobium sp. P6W	9e-06	0	0	0	8e-06	9e-06	1.7e-05	9e-06	0.033
k__Bacteria	p__Proteobacteria	c__Betaproteobacteria	o__Burkholderiales	f__Burkholderiaceae	g__Burkholderia	s__Burkholderia thailandensis	9e-06	0	0	0	8e-06	9e-06	1.7e-05	9e-06	0.033
k__Bacteria	p__Proteobacteria	c__Alphaproteobacteria	o__Rhodobacterales	f__Rhodobacteraceae	g__Albidovulum	s__Albidovulum xiamenense	1.8e-05	8e-06	9e-06	8e-06	8e-06	0	0	0	0.033
k__Bacteria	p__Proteobacteria	c__Alphaproteobacteria	o__Rhizobiales	f__Bradyrhizobiaceae	g__Bosea	s__Bosea sp. AAP35	1.8e-05	8e-06	9e-06	8e-06	8e-06	0	0	0	0.033
k__Bacteria	p__Proteobacteria	c__Alphaproteobacteria	o__Rhizobiales	f__Bradyrhizobiaceae	g__Bosea	s__Bosea sp. Root483D1	3.5e-05	8e-06	2.6e-05	2.5e-05	8e-06	0	9e-06	0	0.034
k__Bacteria	p__Proteobacteria	c__Deltaproteobacteria	o__Desulfuromonadales	f__Geobacteraceae	g__Geobacter	s__Geobacter pickeringii	0.000186	8.6e-05	0.000111	9.9e-05	0.000327	0.000354	0.000295	0.000644	0.034
k__Bacteria	p__Proteobacteria	c__Gammaproteobacteria	o__Thiotrichales	f__Piscirickettsiaceae	g__(Piscirickettsiaceae bacterium NZ-RLO)	s__Piscirickettsiaceae bacterium NZ-RLO	0	0	2.6e-05	1.6e-05	5.7e-05	9.5e-05	2.6e-05	5.6e-05	0.034
k__Bacteria	p__Proteobacteria	c__Alphaproteobacteria	o__Rhodospirillales	f__Acetobacteraceae	g__Gluconobacter	s__Gluconobacter albidus	0	0	0	1.6e-05	2.5e-05	1.7e-05	2.6e-05	9e-06	0.035
k__Bacteria	p__Proteobacteria	c__Epsilonproteobacteria	o__Campylobacterales	f__Helicobacteraceae	g__Helicobacter	s__Helicobacter ailurogastricus	6.2e-05	3.1e-05	6e-05	8.2e-05	3.3e-05	2.6e-05	2.6e-05	9e-06	0.035
k__Bacteria	p__Proteobacteria	c__Gammaproteobacteria	o__Enterobacterales	f__Yersiniaceae	g__Yersinia	s__Yersinia frederiksenii	8e-05	3.9e-05	7.7e-05	8.2e-05	4.1e-05	2.6e-05	5.2e-05	9e-06	0.035
k__Bacteria	p__Proteobacteria	c__Alphaproteobacteria	o__Rhizobiales	f__Rhizobiaceae	g__Agrobacterium	s__Agrobacterium tumefaciens	0.000186	8.6e-05	0.000154	0.000247	0.000213	0.000311	0.000399	0.000448	0.035
k__Bacteria	p__Proteobacteria	c__Gammaproteobacteria	o__Alteromonadales	f__Psychromonadaceae	g__Psychromonas	s__Psychromonas arctica	3.5e-05	3.9e-05	7.7e-05	5.8e-05	8e-06	9e-06	4.3e-05	9e-06	0.036
k__Bacteria	p__Proteobacteria	c__Gammaproteobacteria	o__Aeromonadales	f__Aeromonadaceae	g__Aeromonas	s__Aeromonas sp. DNP9	0	0	0	0	2.5e-05	9e-06	2.6e-05	9e-06	0.036
k__Bacteria	p__Proteobacteria	c__Gammaproteobacteria	o__(Gammaproteobacteria bacterium RIFCSPHIGHO2_12_FULL_37_34)	f__(Gammaproteobacteria bacterium RIFCSPHIGHO2_12_FULL_37_34)	g__(Gammaproteobacteria bacterium RIFCSPHIGHO2_12_FULL_37_34)	s__Gammaproteobacteria bacterium RIFCSPHIGHO2_12_FULL_37_34	1.8e-05	1.6e-05	0	2.5e-05	8e-06	9e-06	0	9e-06	0.036
k__Bacteria	p__Proteobacteria	c__Deltaproteobacteria	o__Desulfovibrionales	f__Desulfovibrionaceae	g__Desulfovibrio	s__Desulfovibrio vulgaris	0.00156	0.001595	0.003238	0.002953	0.000532	0.000726	0.001042	0.000933	0.037
k__Bacteria	p__Proteobacteria	c__Gammaproteobacteria	o__Enterobacterales	f__Pectobacteriaceae	g__Pectobacterium	s__Pectobacterium carotovorum	0.000497	0.000338	0.000505	0.000699	0.000834	0.000864	0.000773	0.000597	0.037
k__Bacteria	p__Proteobacteria	c__Gammaproteobacteria	o__Alteromonadales	f__Shewanellaceae	g__Shewanella	s__Shewanella psychrophila	6.2e-05	8e-06	9e-06	4.9e-05	8.2e-05	0.000199	0.000226	0.000336	0.037
k__Bacteria	p__Proteobacteria	c__Alphaproteobacteria	o__Rhizobiales	f__Aurantimonadaceae	g__Martelella	s__Martelella mediterranea	8.9e-05	2.4e-05	8.6e-05	6.6e-05	1.6e-05	9e-06	2.6e-05	9e-06	0.037
k__Bacteria	p__Proteobacteria	c__Alphaproteobacteria	o__Sphingomonadales	f__Sphingomonadaceae	g__Sphingomonas	s__Sphingomonas sp. PR090111-T3T-6A	4.4e-05	1.6e-05	2.6e-05	3.3e-05	8e-06	9e-06	9e-06	9e-06	0.038
k__Bacteria	p__Proteobacteria	c__Gammaproteobacteria	o__Chromatiales	f__Chromatiaceae	g__Nitrosococcus	s__Nitrosococcus halophilus	3.5e-05	2.4e-05	4.3e-05	4.1e-05	2.5e-05	1.7e-05	2.6e-05	1.9e-05	0.038
k__Bacteria	p__Proteobacteria	c__Gammaproteobacteria	o__Vibrionales	f__Vibrionaceae	g__Vibrio	s__Vibrio sp. MED222	1.8e-05	8e-06	0	1.6e-05	2.5e-05	2.6e-05	1.7e-05	2.8e-05	0.038
k__Bacteria	p__Proteobacteria	c__Gammaproteobacteria	o__Pseudomonadales	f__Pseudomonadaceae	g__Pseudomonas	s__Pseudomonas sp. BICA1-14	6.2e-05	5.5e-05	1.7e-05	4.9e-05	8e-06	2.6e-05	9e-06	9e-06	0.038
k__Bacteria	p__Proteobacteria	c__Gammaproteobacteria	o__Enterobacterales	f__Enterobacteriaceae	g__Cronobacter	s__Cronobacter condimenti	4.4e-05	1.6e-05	2.6e-05	2.5e-05	8e-06	0	1.7e-05	9e-06	0.038
k__Bacteria	p__Proteobacteria	c__Gammaproteobacteria	o__Aeromonadales	f__Succinivibrionaceae	g__Succinimonas	s__Succinimonas amylolytica	0.001871	0.004542	0.002989	0.003018	0.001276	0.001063	0.001754	0.000961	0.038
k__Bacteria	p__Proteobacteria	c__Betaproteobacteria	o__Burkholderiales	f__Comamonadaceae	g__Rhodoferax	s__Rhodoferax antarcticus	1.8e-05	3.9e-05	6e-05	4.9e-05	7.4e-05	0.000181	9.6e-05	0.000121	0.038
k__Bacteria	p__Proteobacteria	c__Deltaproteobacteria	o__Myxococcales	f__Myxococcaceae	g__Myxococcus	s__Myxococcus fulvus	8.9e-05	4.7e-05	0.000111	7.4e-05	0.000106	0.000147	0.000148	0.000215	0.039
k__Bacteria	p__Proteobacteria	c__Gammaproteobacteria	o__(Gammaproteobacteria bacterium RIFCSPHIGHO2_12_FULL_38_11)	f__(Gammaproteobacteria bacterium RIFCSPHIGHO2_12_FULL_38_11)	g__(Gammaproteobacteria bacterium RIFCSPHIGHO2_12_FULL_38_11)	s__Gammaproteobacteria bacterium RIFCSPHIGHO2_12_FULL_38_11	4.4e-05	4.7e-05	2.6e-05	1.6e-05	5.7e-05	2.6e-05	4.3e-05	5.6e-05	0.039
k__Bacteria	p__Proteobacteria	c__Gammaproteobacteria	o__Alteromonadales	f__Alteromonadaceae	g__Alishewanella	s__Alishewanella aestuarii	3.5e-05	8e-06	3.4e-05	3.3e-05	1.6e-05	0	0	9e-06	0.039
k__Bacteria	p__Proteobacteria	c__Deltaproteobacteria	o__Desulfobacterales	f__Desulfobacteraceae	g__Desulfococcus	s__Desulfococcus sp. 4484_242	3.5e-05	6.3e-05	6e-05	3.3e-05	2.5e-05	9e-06	9e-06	3.7e-05	0.039
k__Bacteria	p__Proteobacteria	c__Betaproteobacteria	o__Neisseriales	f__Neisseriaceae	g__Neisseria	s__Neisseria mucosa	3.5e-05	1.6e-05	2.6e-05	2.5e-05	4.9e-05	6e-05	9.6e-05	0.000121	0.039
k__Bacteria	p__Proteobacteria	c__Deltaproteobacteria	o__Desulfovibrionales	f__Desulfohalobiaceae	g__Desulfonatronovibrio	s__Desulfonatronovibrio hydrogenovorans	0.000115	0.000126	0.000154	0.000156	7.4e-05	0.000104	0.000104	0.000121	0.04
k__Bacteria	p__Proteobacteria	c__Alphaproteobacteria	o__Rhodobacterales	f__Rhodobacteraceae	g__Octadecabacter	s__Octadecabacter temperatus	1.8e-05	8e-06	1.7e-05	1.6e-05	8e-06	9e-06	0	9e-06	0.04
k__Bacteria	p__Proteobacteria	c__Gammaproteobacteria	o__Aeromonadales	f__Succinivibrionaceae	g__(Succinivibrionaceae bacterium WG-1)	s__Succinivibrionaceae bacterium WG-1	0.000417	0.000409	0.000308	0.000288	0.000237	0.000277	0.000287	0.000177	0.041
k__Bacteria	p__Proteobacteria	c__Betaproteobacteria	o__Burkholderiales	f__Burkholderiaceae	g__Burkholderia	s__Candidatus Burkholderia brachyanthoides	2.7e-05	8e-06	0	0	3.3e-05	4.3e-05	2.6e-05	1.9e-05	0.041
k__Bacteria	p__Proteobacteria	c__Gammaproteobacteria	o__Methylococcales	f__Methylococcaceae	g__Methylomicrobium	s__Methylomicrobium alcaliphilum	8e-05	3.9e-05	4.3e-05	3.3e-05	2.5e-05	1.7e-05	1.7e-05	0	0.041
k__Bacteria	p__Proteobacteria	c__Gammaproteobacteria	o__Alteromonadales	f__Alteromonadaceae	g__Marinobacter	s__Marinobacter algicola	3.5e-05	8e-06	2.6e-05	1.6e-05	0	9e-06	0	0	0.041
k__Bacteria	p__Proteobacteria	c__Epsilonproteobacteria	o__(Sulfurovum)	f__(Sulfurovum)	g__Sulfurovum	s__Sulfurovum riftiae	0.000124	5.5e-05	9.4e-05	0.000214	0.000254	0.000207	0.000226	0.000242	0.042
k__Bacteria	p__Proteobacteria	c__Gammaproteobacteria	o__Pasteurellales	f__Pasteurellaceae	g__Rodentibacter	s__Rodentibacter genomosp. 1	0.000275	0.00022	0.000248	0.000123	0.000188	9.5e-05	4.3e-05	9e-06	0.042
k__Bacteria	p__Proteobacteria	c__Alphaproteobacteria	o__Sphingomonadales	f__Sphingomonadaceae	g__Novosphingobium	s__Novosphingobium rosa	2.7e-05	3.1e-05	3.4e-05	2.5e-05	8e-06	1.7e-05	2.6e-05	1.9e-05	0.042
k__Bacteria	p__Proteobacteria	c__Gammaproteobacteria	o__Alteromonadales	f__Colwelliaceae	g__Colwellia	s__Colwellia sp. UCD-KL20	9e-06	0	9e-06	0	8e-06	3.5e-05	3.5e-05	4.7e-05	0.042
k__Bacteria	p__Proteobacteria	c__Alphaproteobacteria	o__Rhizobiales	f__Rhizobiaceae	g__Rhizobium	s__Rhizobium sp. OV201	9e-06	8e-06	9e-06	0	2.5e-05	2.6e-05	3.5e-05	9e-06	0.042
k__Bacteria	p__Proteobacteria	c__Alphaproteobacteria	o__(Alphaproteobacteria bacterium RIFOXYD12_FULL_60_8)	f__(Alphaproteobacteria bacterium RIFOXYD12_FULL_60_8)	g__(Alphaproteobacteria bacterium RIFOXYD12_FULL_60_8)	s__Alphaproteobacteria bacterium RIFOXYD12_FULL_60_8	3.5e-05	3.1e-05	9e-06	2.5e-05	0	9e-06	9e-06	9e-06	0.042
k__Bacteria	p__Proteobacteria	c__Alphaproteobacteria	o__Rhizobiales	f__Bradyrhizobiaceae	g__Nitrobacter	s__Nitrobacter sp. Nb-311A	2.7e-05	8e-06	1.7e-05	1.6e-05	0	9e-06	9e-06	0	0.042
k__Bacteria	p__Proteobacteria	c__Deltaproteobacteria	o__(delta proteobacterium MLS_D)	f__(delta proteobacterium MLS_D)	g__(delta proteobacterium MLS_D)	s__delta proteobacterium MLS_D	0	3.9e-05	4.3e-05	1.6e-05	4.1e-05	6e-05	6.9e-05	5.6e-05	0.042
k__Bacteria	p__Proteobacteria	c__Alphaproteobacteria	o__Rhodobacterales	f__Rhodobacteraceae	g__Ruegeria	s__Ruegeria meonggei	1.8e-05	8e-06	9e-06	8e-06	0	0	9e-06	0	0.043
k__Bacteria	p__Proteobacteria	c__Alphaproteobacteria	o__Rhizobiales	f__Rhodobiaceae	g__Afifella	s__Afifella marina	5.3e-05	2.4e-05	6e-05	2.5e-05	0	9e-06	2.6e-05	9e-06	0.043
k__Bacteria	p__Proteobacteria	c__Gammaproteobacteria	o__Pseudomonadales	f__Pseudomonadaceae	g__Pseudomonas	s__Pseudomonas knackmussii	2.7e-05	8e-06	0	8e-06	2.5e-05	6.9e-05	0.000122	9.3e-05	0.043
k__Bacteria	p__Proteobacteria	c__Deltaproteobacteria	o__Desulfovibrionales	f__Desulfovibrionaceae	g__Desulfovibrio	s__Desulfovibrio fairfieldensis	0.014044	0.017232	0.036814	0.027913	0.003771	0.006534	0.011316	0.007312	0.043
k__Bacteria	p__Proteobacteria	c__Gammaproteobacteria	o__Pasteurellales	f__Pasteurellaceae	g__Bibersteinia	s__Bibersteinia trehalosi	0.000284	0.000204	0.000223	0.000123	0.000123	0.000104	0.000104	7.5e-05	0.043
k__Bacteria	p__Proteobacteria	c__Gammaproteobacteria	o__Alteromonadales	f__Alteromonadaceae	g__Paraglaciecola	s__Paraglaciecola arctica	1.8e-05	8e-06	2.6e-05	1.6e-05	4.9e-05	2.6e-05	2.6e-05	3.7e-05	0.043
k__Bacteria	p__Proteobacteria	c__Gammaproteobacteria	o__Cellvibrionales	f__Microbulbiferaceae	g__Microbulbifer	s__Microbulbifer donghaiensis	9.8e-05	3.1e-05	0.000103	9.9e-05	4.1e-05	2.6e-05	9e-06	3.7e-05	0.044
k__Bacteria	p__Proteobacteria	c__Alphaproteobacteria	o__Rickettsiales	f__Anaplasmataceae	g__Wolbachia	s__Wolbachia endosymbiont of Cimex lectularius	0.000231	0.000511	0.000368	0.000173	0.000147	7.8e-05	7.8e-05	1.9e-05	0.044
k__Bacteria	p__Proteobacteria	c__Betaproteobacteria	o__Burkholderiales	f__Alcaligenaceae	g__Oligella	s__Oligella ureolytica	3.5e-05	3.1e-05	2.6e-05	1.6e-05	4.1e-05	6e-05	6.9e-05	0.000103	0.044
k__Bacteria	p__Proteobacteria	c__Gammaproteobacteria	o__Enterobacterales	f__Erwiniaceae	g__Pantoea	s__Pantoea sp. OV426	0	0	0	0	1.6e-05	1.7e-05	4.3e-05	5.6e-05	0.045
k__Bacteria	p__Proteobacteria	c__Alphaproteobacteria	o__Rhizobiales	f__Rhizobiaceae	g__Sinorhizobium	s__Sinorhizobium sp. GW3	1.8e-05	4.7e-05	3.4e-05	3.3e-05	2.5e-05	9e-06	1.7e-05	0	0.045
k__Bacteria	p__Proteobacteria	c__Alphaproteobacteria	o__Rhodobacterales	f__Rhodobacteraceae	g__Tropicibacter	s__Tropicibacter litoreus	0	0	0	0	8e-06	9e-06	2.6e-05	2.8e-05	0.045
k__Bacteria	p__Proteobacteria	c__Betaproteobacteria	o__Burkholderiales	f__(Leptothrix)	g__Leptothrix	s__Leptothrix cholodnii	6.2e-05	0	2.6e-05	8.2e-05	9.8e-05	0.00019	0.000148	0.000317	0.046
k__Bacteria	p__Proteobacteria	c__Deltaproteobacteria	o__Syntrophobacterales	f__Syntrophaceae	g__(Syntrophaceae bacterium CG2_30_49_12)	s__Syntrophaceae bacterium CG2_30_49_12	0.000417	0.000141	0.000505	0.00037	6.5e-05	0.00013	0.000122	0.000112	0.046
k__Bacteria	p__Proteobacteria	c__Deltaproteobacteria	o__(delta proteobacterium PSCGC 5296)	f__(delta proteobacterium PSCGC 5296)	g__(delta proteobacterium PSCGC 5296)	s__delta proteobacterium PSCGC 5296	0.000505	0.000267	0.000308	0.000255	0.000245	0.00013	0.000148	9.3e-05	0.046
k__Bacteria	p__Proteobacteria	c__Gammaproteobacteria	o__Oceanospirillales	f__Oceanospirillaceae	g__Marinomonas	s__Marinomonas atlantica	5.3e-05	7.9e-05	6e-05	0.000115	4.1e-05	3.5e-05	2.6e-05	2.8e-05	0.046
k__Bacteria	p__Proteobacteria	c__(Proteobacteria bacterium SG_bin7)	o__(Proteobacteria bacterium SG_bin7)	f__(Proteobacteria bacterium SG_bin7)	g__(Proteobacteria bacterium SG_bin7)	s__Proteobacteria bacterium SG_bin7	8e-05	3.1e-05	2.6e-05	4.1e-05	8.2e-05	0.000104	6.9e-05	7.5e-05	0.046
k__Bacteria	p__Proteobacteria	c__Alphaproteobacteria	o__Rhodospirillales	f__Rhodospirillaceae	g__Azospirillum	s__Azospirillum sp. B4	3.5e-05	8e-06	0	2.5e-05	7.4e-05	2.6e-05	4.3e-05	5.6e-05	0.046
k__Bacteria	p__Proteobacteria	c__Deltaproteobacteria	o__Desulfovibrionales	f__Desulfomicrobiaceae	g__Desulfomicrobium	s__Desulfomicrobium escambiense	0.000683	0.000275	0.000608	0.000666	0.000139	0.000199	0.000287	0.00042	0.047
k__Bacteria	p__Proteobacteria	c__Deltaproteobacteria	o__(Deltaproteobacteria bacterium RBG_13_51_10)	f__(Deltaproteobacteria bacterium RBG_13_51_10)	g__(Deltaproteobacteria bacterium RBG_13_51_10)	s__Deltaproteobacteria bacterium RBG_13_51_10	3.5e-05	1.6e-05	2.6e-05	4.1e-05	8e-06	1.7e-05	1.7e-05	9e-06	0.047
k__Bacteria	p__Proteobacteria	c__Alphaproteobacteria	o__Caulobacterales	f__Caulobacteraceae	g__Caulobacter	s__Caulobacter henricii	3.5e-05	8.6e-05	8.6e-05	5.8e-05	7.4e-05	0.000156	0.00013	0.000121	0.047
k__Bacteria	p__Proteobacteria	c__Gammaproteobacteria	o__Alteromonadales	f__Alteromonadaceae	g__Aestuariibacter	s__Aestuariibacter aggregatus	9.8e-05	4.7e-05	3.4e-05	1.6e-05	7.4e-05	0.000104	0.000165	0.000196	0.047
k__Bacteria	p__Proteobacteria	c__Deltaproteobacteria	o__(Deltaproteobacteria bacterium GWA2_54_12)	f__(Deltaproteobacteria bacterium GWA2_54_12)	g__(Deltaproteobacteria bacterium GWA2_54_12)	s__Deltaproteobacteria bacterium GWA2_54_12	0.000115	9.4e-05	0.000103	4.9e-05	7.4e-05	4.3e-05	2.6e-05	3.7e-05	0.047
k__Bacteria	p__Proteobacteria	c__Betaproteobacteria	o__Nitrosomonadales	f__Nitrosomonadaceae	g__Nitrosomonas	s__Nitrosomonas sp. Nm132	3.5e-05	8e-06	4.3e-05	4.1e-05	8e-06	9e-06	0	9e-06	0.048
k__Bacteria	p__Proteobacteria	c__Gammaproteobacteria	o__Alteromonadales	f__Shewanellaceae	g__Shewanella	s__Shewanella waksmanii	4.4e-05	6.3e-05	3.4e-05	4.9e-05	5.7e-05	0.000138	0.000165	0.000187	0.049
k__Bacteria	p__Proteobacteria	c__Betaproteobacteria	o__Neisseriales	f__Neisseriaceae	g__Neisseria	s__Neisseria gonorrhoeae	6.2e-05	6.3e-05	0.000103	4.1e-05	2.5e-05	4.3e-05	3.5e-05	9e-06	0.049
k__Bacteria	p__Proteobacteria	c__Alphaproteobacteria	o__Rhizobiales	f__Rhizobiaceae	g__Sinorhizobium	s__Sinorhizobium meliloti	0.000133	8.6e-05	0.00012	0.000107	4.9e-05	9.5e-05	8.7e-05	7.5e-05	0.049
k__Bacteria	p__Proteobacteria	c__Alphaproteobacteria	o__Rhodobacterales	f__Rhodobacteraceae	g__Thalassobius	s__Thalassobius sp. CECT 5113	0	0	0	0	1.6e-05	4.3e-05	9e-06	3.7e-05	0.049
k__Bacteria	p__Proteobacteria	c__Betaproteobacteria	o__Burkholderiales	f__Comamonadaceae	g__Variovorax	s__Variovorax boronicumulans	5.3e-05	6.3e-05	6e-05	6.6e-05	5.7e-05	4.3e-05	2.6e-05	2.8e-05	0.049
k__Bacteria	p__Proteobacteria	c__Alphaproteobacteria	o__Rhodospirillales	f__Acetobacteraceae	g__Commensalibacter	s__Commensalibacter intestini	1.8e-05	5.5e-05	3.4e-05	3.3e-05	2.5e-05	1.7e-05	0	0	0.049
k__Bacteria	p__Proteobacteria	c__Betaproteobacteria	o__Methylophilales	f__Methylophilaceae	g__Methylophilus	s__Methylophilus rhizosphaerae	3.5e-05	2.4e-05	2.6e-05	4.1e-05	1.6e-05	1.7e-05	2.6e-05	1.9e-05	0.049
k__Bacteria	p__Proteobacteria	c__Gammaproteobacteria	o__Enterobacterales	f__Morganellaceae	g__Xenorhabdus	s__Xenorhabdus thuongxuanensis	6.2e-05	2.4e-05	2.6e-05	2.5e-05	1.6e-05	9e-06	0	0	0.049
k__Bacteria	p__Proteobacteria	c__Alphaproteobacteria	o__Rhizobiales	f__Hyphomicrobiaceae	g__Filomicrobium	s__Candidatus Filomicrobium marinum	3.5e-05	0	1.7e-05	1.6e-05	3.3e-05	6e-05	0.000122	0.000112	0.049
k__Bacteria	p__Proteobacteria	c__Alphaproteobacteria	o__Rhodobacterales	f__Rhodobacteraceae	g__Jhaorihella	s__Jhaorihella thermophila	1.8e-05	0	1.7e-05	1.6e-05	2.5e-05	2.6e-05	2.6e-05	2.8e-05	0.049
k__Bacteria	p__Proteobacteria	c__Gammaproteobacteria	o__Enterobacterales	f__Morganellaceae	g__Morganella	s__Morganella psychrotolerans	7.1e-05	4.7e-05	9.4e-05	5.8e-05	0.000147	6.9e-05	0.000156	0.000168	0.049
k__Bacteria	p__Proteobacteria	c__Gammaproteobacteria	o__Cellvibrionales	f__Microbulbiferaceae	g__Microbulbifer	s__Microbulbifer yueqingensis	3.5e-05	8e-06	6e-05	4.1e-05	4.1e-05	0.000199	0.0002	0.000224	0.05
k__Bacteria	p__Proteobacteria	c__Gammaproteobacteria	o__Xanthomonadales	f__Xanthomonadaceae	g__Lysobacter	s__Lysobacter defluvii	4.4e-05	1.6e-05	1.7e-05	1.6e-05	2.5e-05	9.5e-05	9.6e-05	0.000112	0.05
k__Bacteria	p__Spirochaetes	c__Spirochaetia	o__Brachyspirales	f__Brachyspiraceae	g__Brachyspira	s__Brachyspira suanatina	0.000239	0.000196	0.000206	0.000173	0.000123	0.000138	0.000148	4.7e-05	0.021
k__Bacteria	p__Spirochaetes	c__Spirochaetia	o__Brachyspirales	f__Brachyspiraceae	g__Brachyspira	s__Brachyspira sp. CAG:700	0.000488	0.000542	0.00066	0.000444	0.000417	0.000311	0.000347	0.000149	0.022
k__Bacteria	p__Synergistetes	c__Synergistia	o__Synergistales	f__Synergistaceae	g__Synergistes	s__Synergistes jonesii	0.003564	0.003174	0.004214	0.002443	0.002266	0.001849	0.002484	0.001017	0.027
k__Bacteria	p__Tenericutes	c__Mollicutes	o__Mycoplasmatales	f__Mycoplasmataceae	g__Mycoplasma	s__Mycoplasma fermentans	8e-05	4.7e-05	6.9e-05	7.4e-05	1.6e-05	2.6e-05	2.6e-05	9e-06	0.00244
k__Bacteria	p__Tenericutes	c__(Tenericutes bacterium GWA2_38_26)	o__(Tenericutes bacterium GWA2_38_26)	f__(Tenericutes bacterium GWA2_38_26)	g__(Tenericutes bacterium GWA2_38_26)	s__Tenericutes bacterium GWA2_38_26	5.3e-05	4.7e-05	6e-05	5.8e-05	2.5e-05	3.5e-05	4.3e-05	1.9e-05	0.012
k__Bacteria	p__Tenericutes	c__Mollicutes	o__Acholeplasmatales	f__Acholeplasmataceae	g__Acholeplasma	s__Acholeplasma hippikon	0.000257	0.000464	0.000437	0.000362	0.000188	0.000138	0.000226	0.000149	0.015
k__Bacteria	p__Tenericutes	c__Mollicutes	o__Acholeplasmatales	f__Acholeplasmataceae	g__Acholeplasma	s__Acholeplasma palmae	0.000266	0.000534	0.000428	0.000378	0.000294	0.000199	0.000269	0.000103	0.041
k__Bacteria	p__Tenericutes	c__Mollicutes	o__Mycoplasmatales	f__Mycoplasmataceae	g__Mycoplasma	s__Mycoplasma hominis	0.000381	6.3e-05	0.000146	0.00028	0.00027	0.000691	0.000599	0.000867	0.045
k__Bacteria	p__Thermotogae <phylum>	c__Thermotogae	o__Kosmotogales	f__Kosmotogaceae	g__Kosmotoga	s__Kosmotoga pacifica	0.00016	0.000141	0.000103	0.000107	8.2e-05	2.6e-05	6.9e-05	5.6e-05	0.00912
k__Bacteria	p__Thermotogae <phylum>	c__Thermotogae	o__Thermotogales	f__Fervidobacteriaceae	g__Fervidobacterium	s__Fervidobacterium pennivorans	0.000151	0.00011	0.000111	0.000156	0.000106	5.2e-05	7.8e-05	4.7e-05	0.016
k__Bacteria	p__Thermotogae <phylum>	c__Thermotogae	o__Petrotogales	f__(Marinitoga)	g__Marinitoga	s__Marinitoga sp. 1137	0.000257	0.000141	3.4e-05	0.000304	0.000434	0.000389	0.000252	0.00041	0.048
k__Bacteria	p__Verrucomicrobia	c__Opitutae	o__(Verrucomicrobia bacterium N20)	f__(Verrucomicrobia bacterium N20)	g__(Verrucomicrobia bacterium N20)	s__Verrucomicrobia bacterium N20	0.00055	0.000684	0.000968	0.000979	0.000311	0.000467	0.000521	0.000159	0.02
k__Bacteria	p__Verrucomicrobia	c__Opitutae	o__Opitutales	f__Opitutaceae	g__Cephaloticoccus	s__Cephaloticoccus primus	2.7e-05	6.3e-05	5.1e-05	4.9e-05	8e-06	9e-06	9e-06	3.7e-05	0.022
k__Bacteria	p__Verrucomicrobia	c__Verrucomicrobiae	o__Verrucomicrobiales	f__Verrucomicrobia subdivision 3	g__Pedosphaera	s__Pedosphaera parvula	0.000239	0.000322	0.000197	0.000189	0.000131	0.00013	0.000148	0.000131	0.043
k__Bacteria	p__Verrucomicrobia	c__Verrucomicrobiae	o__Verrucomicrobiales	f__Verrucomicrobiaceae	g__Verrucomicrobium	s__Verrucomicrobium spinosum	9e-06	3.1e-05	1.7e-05	0	4.1e-05	3.5e-05	6.9e-05	2.8e-05	0.044
