# Supplementary material for: Association of colitis with gut-microbiota dysbiosis in clathrin adapter AP-1B knockout mice
Source: PLoS One. 2020 Mar 24;15(3):e0228358. doi: 10.1371/journal.pone.0228358 (PMC7093000; doi:10.1371/journal.pone.0228358)
Supplement: S3 Table — Source: NCBI Genome. (XLSX) [file pone.0228358.s007.xlsx]

## Sheet: Sheet1
S3 Table. Details of the genes involved in short chain fatty acid production and H2 pathway in species having 0.005% abundance threshold. Source: NCBI Genome.
Species	Romboustsia ilealis	Romboutsia timonensis	Terrisporobacter glycolicus	[Clostridium] dakarense	[Clostridium] hiranonis	Eubacterium sp. 3_1_31	Lactobacillus intestinalis	Lactobacillus sp. ASF360	Lactobacillus iners	Lactobacillus amylovorus	Lactobacillus acidophilus	Desulfovibrio sp. 3_1_syn3	Desulfovibrio fairfieldensis	Erysipelotrichaceae bacterium 5_2_54FAA	Firmicutes bacterium CAG:102	Firmicutes bacterium CAG:145	Firmicutes bacterium CAG:41	Eubacterium sp. CAG:841	Odoribacter splanchnicus CAG:14	Clostridium sp. CAG:221	Streptococcus suis	Streptococcus equines	Capnocytophaga sp. oral taxon 332	Prevotella stercorea
Butyrate Production
Thiolase(3-ketoacyl-CoA thiolase)							Yes
3-hydroxybutyryl-CoA dehydrogenase				Yes		Yes						Yes		Yes					Yes
Crotonase							Yes
Butyryl-CoA dehydrogenase														Yes	Yes				Yes	Yes
4- hydroxybutyrate dehydrogenase					Yes
Phosphate butyryltransferase	Yes	Yes	Yes	Yes	Yes														Yes					Yes
Butyrate Kinase	Yes	Yes		Yes	Yes														Yes	Yes				Yes
Propionate Production
pyruvate carboxylase			Yes	Yes	Yes							Yes	Yes		Yes	Yes			Yes
malate dehydrogenase			Yes	Yes	Yes														Yes				Yes	Yes
fumarate hydratase			Yes	Yes	Yes	Yes	Yes					Yes	Yes	Yes				Yes	Yes	Yes			Yes	Yes
succinate dehydrogenase												Yes	Yes				Yes	Yes					Yes	Yes
succinyl-CoA synthetase
methylmalonyl-CoA mutase			Yes	Yes								Yes							Yes
methylmalonyl-CoA epimerase				Yes															Yes
methyl malonyl-CoA decarboxylase														Yes
propionate
CoA-transferase
Acetate Production
Acetate kinase	Yes	Yes	Yes	Yes	Yes	Yes	Yes	Yes	Yes	Yes	Yes	Yes	Yes	Yes	Yes	Yes	Yes	Yes	Yes	Yes	Yes	Yes	Yes	Yes
Phosphate acetyltransferase						Yes	Yes	Yes	Yes	Yes	Yes	Yes	Yes	Yes			Yes		Yes			Yes	Yes	Yes
Formate C-acetyltransferase		Yes		Yes		Yes						Yes		Yes	Yes	Yes			Yes			Yes		Yes
Lactate Production
lactate dehydrogenase	Yes	Yes	Yes	Yes		Yes	Yes	Yes	Yes	Yes	Yes	Yes		Yes			Yes		Yes	Yes	Yes	Yes
H2 Production
Hydrogen Production I
hydrogenase (NAD+, ferredoxin)												Yes
Hydrogen Production II
hydrogen dehydrogenase												Yes
Hydrogen Production III
ferredoxin hydrogenase			Yes									Yes							Yes	Yes
Hydrogen Production V
Hydrogenase												Yes			Yes	Yes			Yes
Hydrogen Production VI
carbon-monoxide dehydrogenase (acceptor)
hydrogenase (acceptor)
