# Supplementary material for: Association of colitis with gut-microbiota dysbiosis in clathrin adapter AP-1B knockout mice
Source: PLoS One. 2020 Mar 24;15(3):e0228358. doi: 10.1371/journal.pone.0228358 (PMC7093000; doi:10.1371/journal.pone.0228358)
Supplement: S4 Table — Blue represents the functions which are more abundant in the CO group and yellow represent those which are more abundant in the KO group. (XLSX) [file pone.0228358.s008.xlsx]

## Sheet: Sheet1
S4 Table. Significantly altered functions at level 3 between the CO and KO groups. Blue represents the functions which are more abundant in the CO group and yellow represent those which are more abundant in the KO group.
EggNOG_ID(Level_3)	p-value	Controls	Knockouts	Normalised Number of Reads*								Level-2
				C1	C2	C3	C4	K1	K2	K3	K4
ENOG4111JHI major facilitator superfamily	2.13e-13			0	0	0	0	1	1	1	1	Carbohydrate Transport and Metabolism
ENOG410ZVHQ Type III restriction Enzyme, res Subunit	0.000708			857	974	1009	900	516	513	593	692	Defence Mechanism
ENOG410XT7Q Transposase, IS605 OrfB family	0.00105			104	221	167	68	676	722	510	819	Replication, recombination and repair
COG1621 Hydrolase	0.00131			9213	9837	9729	9644	7811	8670	8114	7830	Carbohydrate Transport and Metabolism
COG2610 Gluconate	0.0015			1562	1124	1661	790	2871	2950	3913	2853	Amino acid transport and metabolism
COG0163 Carboxy-lyase activity	0.00264			43	35	53	33	117	145	99	148	Coenzyme Transport and Metabolism
ENOG410Y8FZ	0.00265			0	0	0	0	45	36	27	43	Cellwall/Membrane/envelop biogenesis
COG0010 hydrolase activity, acting on carbon-nitrogen (but not peptide) bonds, in linear amidines	0.00281			350	246	276	240	515	427	494	400	Amino acid transport and metabolism
ENOG410YX0Q	0.00283			0	0	0	0	41	31	24	31	Transcription
ENOG410XQUM ABC Transporter (permease)	0.00288			4	5	3	3	7	9	11	9	Inorganic Ion transport and metabolism
ENOG410XRI9 Transcriptional regulator	0.00298			9024	8946	8978	7444	7098	5914	5785	5804	Transcription
ENOG410YZJ4 Cyclic nucleotide binding domain	0.0032			3	4	4	4	0	2	0	0	Signal Transduction Mechanism
COG0515 Serine threonine protein kinase	0.00376			8200	9166	9002	9946	7599	5840	6910	6153	Signal Transduction Mechanism
COG0614 Periplasmic Binding Protein	0.00385			773	622	625	605	1026	1218	898	1064	Inorganic Ion transport and metabolism
ENOG410ZNQ9 Bacterial regulatory proteins, luxR family	0.00414			3	4	5	5	12	8	12	13	Transcription
ENOG410XW9I response regulator	0.00436			7	6	7	11	3	1	1	0	Signal Transduction Mechanism
ENOG410YS33	0.00457			1	1	2	2	4	5	5	3	Carbohydrate Transport and Metabolism
ENOG410ZXW1 Transposase	0.00511			21	15	20	9	37	45	45	28	Replication, recombination and repair
ENOG410ZWA1 Major Facilitator	0.00524			3	2	0	0	41	27	33	51	Carbohydrate Transport and Metabolism
ENOG410ZHSV tonB dependent receptor plug	0.00542			1	2	2	2	1	0	0	0	Inorganic Ion transport and metabolism
ENOG4111IEG glycosyl transferase group 1	0.00551			243	367	311	392	109	94	170	207	Cellwall/Membrane/envelop biogenesis
COG2824 Alkylphosphonate utilization operon protein PhnA	0.00564			3	2	6	5	107	61	74	66	Inorganic Ion transport and metabolism
COG3616 alanine racemase domain protein	0.00601			109	49	62	40	182	115	205	194	Amino acid transport and metabolism
COG1067 atp-dependent protease	0.00608			340	319	313	177	623	428	693	620	Post-translational modification, protein turnover, chaperones
COG0387 Calcium Proton	0.00628			0	1	0	0	65	40	41	36	Inorganic Ion transport and metabolism
ENOG4110QZN tonB-dependent receptor plug	0.00647			7	23	11	13	44	25	35	35	Inorganic Ion transport and metabolism
ENOG41123KF Positive regulator of sigma E, RseC MucC	0.00666			0	0	0	0	15	12	7	14	Signal Transduction Mechanism
ENOG4111H96 Ci repressor	0.00673			0	1	0	1	4	4	4	7	Transcription
COG0043 Catalyzes the decarboxylation of 3-octaprenyl-4-hydroxy benzoate to 2-octaprenylphenol (By similarity)	0.00706			134	140	278	152	366	400	352	326	Coenzyme Transport and Metabolism
COG1017 Is involved in NO detoxification in an aerobic process, termed nitric oxide dioxygenase (NOD) reaction that utilizes O(2) and NAD(P)H to convert NO to nitrate, which protects the bacterium from various noxious nitrogen compounds. Therefore, plays a central role in the inducible response to nitrosative stress (By similarity)	0.0072			1	1	1	1	50	35	25	48	Energy production and conversion
ENOG410ZBQ7 DNA binding domain protein, excisionase family	0.00751			4	4	5	2	0	0	0	2	Replication, recombination and repair
COG1012 Dehydrogenase	0.00785			3135	2635	3163	2074	3884	4124	3659	4508	Energy production and conversion
COG0553 helicase	0.00788			22209	22407	19826	17948	16433	15187	14628	14093	Replication, recombination and repair
COG0155 Component of the sulfite reductase complex that catalyzes the 6-electron reduction of sulfite to sulfide. This is one of several activities required for the biosynthesis of L- cysteine from sulfate (By similarity)	0.00807			830	530	754	418	1024	1127	1270	1033	Energy production and conversion
COG3345 alpha-galactosidase	0.0085			23809	23965	23390	23363	18983	20167	20753	17409	Carbohydrate Transport and Metabolism
COG1734 Transcription factor that acts by binding directly to the RNA polymerase (RNAP). Required for negative regulation of rRNA expression and positive regulation of several amino acid biosynthesis promoters	0.00879			10	11	17	12	57	41	66	81	Signal Transduction mechanism
COG2127 Protein catabolic process	0.00909			320	359	386	489	260	170	241	181	Post-translational modification, protein turnover, chaperones
COG1304 Catalyzes the 1,3-allylic rearrangement of the homoallylic substrate isopentenyl (IPP) to its allylic isomer, dimethylallyl diphosphate (DMAPP) (By similarity)	0.00939			1286	2115	1638	1572	2274	3256	2649	3349	Energy production and conversion
COG0014 Catalyzes the NADPH dependent reduction of L-gamma- glutamyl 5-phosphate into L-glutamate 5-semialdehyde and phosphate. The product spontaneously undergoes cyclization to form 1-pyrroline-5-carboxylate (By similarity)	0.00961			5027	4990	4152	5399	3875	4042	3335	3192	Amino acid transport and metabolism
ENOG410ZB0Z domain protein	0.00979			502	694	540	701	293	280	414	444	Energy production and conversion
ENOG411234W Tryptophan RNA-binding attenuator protein	0.01			0	1	1	0	4	8	6	4	Transcription
COG1091 Dtdp-4-dehydrorhamnose reductase	0.011			6460	6380	6535	6730	5510	5872	4931	5698	Cellwall/Membrane/envelop biogenesis
ENOG41101BA response regulator	0.011			19	17	18	27	5	2	12	12	Signal Transduction mechanism
ENOG410XSHZ major facilitator superfamily	0.011			1	0	3	2	49	39	43	79	Carbohydrate Transport and Metabolism
ENOG4111QHP transcriptional regulator	0.011			0	0	0	0	26	25	10	23	Transcription
COG0607 rhodanese domain protein	0.011			2545	3273	3396	3602	2185	2346	1751	2286	Inorganic Ion transport and metabolism
COG4294 UV damage endonuclease	0.011			1	0	0	1	23	14	10	15	Replication, recombination and repair
COG0476 small protein activating enzyme activity	0.011			1987	2205	1949	2657	1215	1604	823	1589	Coenzyme Transport and Metabolism
COG4940 COMG operon protein 6	0.012			7	15	17	7	39	31	63	54	Intracellular trafficking, secretion, and vescicular transport
COG0149 triosephosphate isomerase	0.012			5625	5159	5680	5365	5924	6563	5950	6173	Carbohydrate Transport and Metabolism
COG2344 Modulates transcription in response to changes in cellular NADH NAD( ) redox state (By similarity)	0.012			3124	3026	2884	2609	3611	3434	4346	3870	Transcription
COG4724 endo-beta-n-acetylglucosaminidase	0.012			433	387	530	464	653	693	712	525	Carbohydrate Transport and Metabolism
COG0350 Involved in the cellular defense against the biological effects of O6-methylguanine (O6-MeG) in DNA. Repairs alkylated guanine in DNA by stoichiometrically transferring the alkyl group at the O-6 position to a cysteine residue in the enzyme. This is a suicide reaction the enzyme is irreversibly inactivated (By similarity)	0.012			2214	2234	2120	2170	2031	1744	1891	1743	Replication, recombination and repair
ENOG410ZKPD DNA binding domain of tn916 integrase	0.012			4	4	5	1	15	7	14	11	Replication, recombination and repair
COG0004 ammonium transporter	0.013			33	40	29	37	17	26	7	19	Inorganic Ion transport and metabolism
ENOG410Z7SX restriction endonuclease	0.013			102	218	153	232	37	13	17	34	Defense mechanism
ENOG4111NP5 Diguanylate cyclase	0.014			1	0	1	0	2	2	2	2	Signal Transduction mechanism
ENOG4111TT7 Glycosyl transferase, family 2	0.014			100	227	194	214	51	25	54	76	Cellwall/Membrane/envelop biogenesis
ENOG411272W glycosyl hydrolase family 20	0.014			2	2	2	3	9	9	6	5	Carbohydrate transport and metabolism
ENOG410YB3G TonB-dependent Receptor Plug	0.014			8	8	18	13	49	28	39	26	Inorganic Ion transport and metabolism
COG4401 chorismate mutase	0.014			7	6	3	2	10	10	11	9	Amino acid transport and metabolism
ENOG410YEJG SusD family	0.015			4	3	8	4	63	37	58	28	Cellwall/Membrane/envelop biogenesis
ENOG4111RBH Involved in DNA repair and RecF pathway recombination (By similarity)	0.015			2	2	1	0	4	5	9	6	Replication, recombination and repair
ENOG4111GFI transposase	0.015			24	56	19	10	91	49	117	96	Replication, recombination and repair
ENOG41123YA Spore Coat Protein	0.015			0	0	0	0	4	4	8	4	Cellwall/Membrane/envelop biogenesis
ENOG410XRGI	0.015			1	1	1	2	0	0	0	0	Inorganic ion transport and metabolism
ENOG410XUWM arsR family transcriptional regulator	0.015			0	0	0	0	49	26	22	26	Transcription
ENOG410ZKP5 glycosyl transferase	0.015			2	3	3	4	7	6	7	4	Cellwall/Membrane/envelop biogenesis
ENOG410ZMEC PemK-like protein	0.015			1	0	1	0	42	32	14	39	Transcription
ENOG4111IWY transcriptional regulator), MarR family	0.016			42	20	31	27	63	45	80	56	Transcription
ENOG410XQ2F (ABC) transporter	0.016			2	3	2	2	11	9	15	7	Inorganic Ion transport and metabolism
ENOG410XV7B Type I restriction-modification system	0.016			47	46	31	41	23	28	20	32	Defense mechanisms
ENOG410Y03U glycosyl transferase family 8	0.016			7	9	27	5	235	276	90	242	Cellwall/Membrane/envelop biogenesis
COG2909 positive regulation of carbohydrate metabolic process	0.016			23	26	24	38	12	8	17	16	Transcription
COG1336 Crispr-associated ramp protein, Cmr4 family	0.017			2	3	3	1	1	0	0	0	Replication, recombination and repair
COG1401 restriction endodeoxyribonuclease activity	0.017			3731	4434	5657	5961	2548	2295	2740	3407	Defense Mechanism
ENOG4111US8 acid binding protein	0.017			2	2	1	1	0	0	1	0	Lipid Transport and Metabolism
ENOG4111WTC F(1)F(0) ATP synthase produces ATP from ADP in the presence of a proton or sodium gradient. F-type ATPases consist of two structural domains, F(1) containing the extramembraneous catalytic core and F(0) containing the membrane proton channel, linked together by a central stalk and a peripheral stalk. During catalysis, ATP synthesis in the catalytic domain of F(1) is coupled via a rota…	0.017			0	1	0	1	1	2	2	2	Energy production and conversion
COG4067 ribosomal protein S6 modification protein	0.017			1	0	0	1	2	1	2	2	Post-translational modification, protein turnover, chaperones
ENOG410YJ72 transcriptionl regulator	0.018			104	66	162	188	283	200	271	223	Transcription
COG0411 (ABC) transporter	0.018			1714	1257	1529	785	2244	2235	2134	2335	Amino acid transport and metabolism
COG4271 nucleotide-binding protein	0.018			135	139	103	173	85	67	87	68	Transcription
ENOG4111SH2 XRE family transcriptional regulator	0.018			0	0	0	0	2	1	3	3	Transcription
ENOG410ZC21 Preprotein translocase SecG subunit	0.018			0	0	0	0	2	3	1	3	Intracellular trafficking, secretion, and vescicular transport
ENOG410YDBU cell wall anchor domain protein	0.019			0	0	0	0	12	12	5	17	Cellwall/Membrane/envelop biogenesis
COG0648 Endonuclease IV plays a role in DNA repair. It cleaves phosphodiester bonds at apurinic or apyrimidinic sites (AP sites) to produce new 5'-ends that are base-free deoxyribose 5-phosphate residues. It preferentially attacks modified AP sites created by bleomycin and neocarzinostatin (By similarity)	0.019			4821	4360	4254	4383	4207	3710	3428	3806	Replication, recombination and repair
ENOG410ZZVS Bidirectionally degrades single-stranded DNA into large acid-insoluble oligonucleotides, which are then degraded further into small acid-soluble oligonucleotides (By similarity)	0.019			0	0	0	0	14	9	6	6	Replication, recombination and repair
ENOG41126Z6 tripartite ATP-independent periplasmic transporter, DctQ component	0.019			1	1	3	1	3	4	4	3	Inorganic ion transport and metabolism
ENOG410XQAZ tonB-dependent Receptor Plug	0.019			253	290	491	724	935	761	1006	790	Inorganic ion transport and metabolism
ENOG4111TDN transcriptional regulator, MarR family	0.02			12	4	0	1	20	35	13	22	Transcription
COG4268 5-methylcytosine restriction system	0.02			1135	1157	1554	1490	628	1081	541	944	Defense Mechanism
COG2730 Glycoside hydrolase Family 5	0.02			3866	3460	5037	5060	3020	2213	2826	2720	Carbohydrate Transport and Metabolism
ENOG4111SQ1 glycosyl transferase family	0.02			193	509	456	600	69	8	69	123	Cellwall/Membrane/envelop biogenesis
ENOG410ZVFD glycosyl transferase group 1	0.02			13	39	26	39	2	0	2	9	Cellwall/Membrane/envelop biogenesis
COG2055 malate L-lactate dehydrogenase	0.021			829	933	1099	637	1345	1396	1017	1453	Energy production and conversion
COG1351 Catalyzes the formation of dTMP and tetrahydrofolate from dUMP and methylenetetrahydrofolate (By similarity)	0.021			620	364	515	397	750	776	933	589	Nucleotide transport and metabolism
COG0336 Specifically methylates guanosine-37 in various tRNAs (By similarity)	0.021			5372	6068	5642	6754	5032	4790	4237	5058	Translation, Ribosomal structure and biogenesis
ENOG410XNZG major facilitator superfamily	0.021			9	13	38	11	64	92	35	62	Carbohydrate Transport and Metabolism
ENOG4111TNE glycosyltransferase group 1 family protein	0.021			138	352	326	454	53	2	30	82	Cellwall/Membrane/envelop biogenesis
COG1372 Provides the precursors necessary for DNA synthesis. Catalyzes the biosynthesis of deoxyribonucleotides from the corresponding ribonucleotides (By similarity)	0.022			27	52	50	57	266	212	98	200	Replication, recombination and repair
COG1139 Iron sulfur cluster binding protein	0.023			2559	3263	2276	3271	1644	2261	808	1810	Energy production and conversion
COG3052 prosthetic group binding	0.023			115	116	132	126	170	195	138	186	Energy production and conversion
ENOG4111J45 Nad-dependent epimerase dehydratase	0.023			52	102	40	25	103	136	133	215	Cellwall/Membrane/envelop biogenesis
ENOG410XS3N NAD NADP octopine nopaline dehydrogenase	0.023			79	54	61	43	101	118	109	70	Energy production and conversion
COG1473 amidohydrolase	0.023			3727	3528	3085	2244	4611	4333	3792	4954	Amino acid transport and metabolism
COG1484 IstB domain protein ATP-binding protein	0.023			11748	11613	10641	8741	15124	12373	14728	12559	Replication, recombination and repair
COG0689 Phosphorolytic exoribonuclease that removes nucleotide residues following the -CCA terminus of tRNA and adds nucleotides to the ends of RNA molecules by using nucleoside diphosphates as substrates (By similarity)	0.024			62	46	75	179	352	170	207	243	Translation, Ribosomal structure and biogenesis
ENOG410YA44 extracellular solute-binding protein, family 1	0.024			36	10	18	7	87	54	52	37	Carbohydrate Transport and Metabolism
ENOG411290R glycosyl transferase group 1	0.024			84	207	208	271	40	18	25	78	Cellwall/Membrane/envelop biogenesis
COG0332 Catalyzes the condensation reaction of fatty acid synthesis by the addition to an acyl acceptor of two carbons from malonyl-ACP. Catalyzes the first condensation reaction which initiates fatty acid synthesis and may therefore play a role in governing the total rate of fatty acid production. Possesses both acetoacetyl-ACP synthase and acetyl transacylase activities. Its substrate specifici…	0.024			6053	6191	6094	8011	5482	4380	4534	4821	Lipid Transport and Metabolism
ENOG4111WRY glycosyl transferase group 1	0.025			33	86	93	116	16	2	8	26	Cellwall/Membrane/envelop biogenesis
ENOG410ZJKI TOPRIM	0.025			0	0	0	0	7	2	9	7	Replication, recombination and repair
COG0296 Catalyzes the formation of the alpha-1,6-glucosidic linkages in glycogen by scission of a 1,4-alpha-linked oligosaccharide from growing alpha-1,4-glucan chains and the subsequent attachment of the oligosaccharide to the alpha-1,6 position (By similarity)	0.025			16793	17331	16269	16372	14772	14214	15384	12335	Carbohydrate Transport and Metabolism
ENOG410XPKQ proline iminopeptidase	0.026			9	1	4	1	110	83	30	66	Amino acid transport and metabolism
ENOG410ZNX6 tonB-dependent Receptor	0.026			4	25	5	11	40	19	35	29	Inorganic Ion transport and metabolism
COG4953 penicillin-binding protein 1C	0.026			108	176	144	190	421	261	560	349	Cellwall/Membrane/envelop biogenesis
ENOG410ZQQD	0.026			1	1	0	0	3	2	3	1	Cellwall/Membrane/envelop biogenesis
ENOG410XQ4K HATPase_c	0.026			1	0	1	0	3	1	3	2	Signal Transduction Mechanism
ENOG410XXI5 DSBA-like thioredoxin domain	0.026			3	3	2	1	0	1	1	0	Secondary metabolites biosynthesis, transport and catabolism
COG1492 catalyzes amidations at positions B, D, E, and G on adenosylcobyrinic A,C-diamide. NH(2) groups are provided by glutamine, and one molecule of ATP is hydrogenolyzed for each amidation (By similarity)	0.027			3610	4946	5075	5482	3683	2735	3499	3287	coenzyme transport and metabolism
ENOG410ZDRF transcriptional regulator, Crp Fnr family	0.027			8	10	14	3	47	41	84	35	Signal Transduction Mechanism
ENOG410XPWX microtubule associated serine threonine kinase	0.027			1	1	0	0	2	1	3	2	Signal Transduction Mechanism
ENOG4111HM8 Anti-FecI sigma factor, FecR	0.027			12	7	12	21	76	52	75	27	Signal Transduction Mechanism
COG0766 Cell wall formation. Adds enolpyruvyl to UDP-N- acetylglucosamine (By similarity)	0.028			11489	12226	10801	11723	10247	10798	8846	10238	Fene
ENOG4111SRX Transcriptional modulator of MazE toxin, MazF	0.028			0	0	0	0	11	12	3	7	Transcription
ENOG410YBMI Type II restriction	0.028			180	323	369	457	161	94	72	151	Defense Mechanism
ENOG410ZWUI beta-lactamase	0.029			16	17	16	5	63	34	71	33	Defense Mechanism
COG0260 Presumably involved in the processing and regular turnover of intracellular proteins. Catalyzes the removal of unsubstituted N-terminal amino acids from various peptides (By similarity)	0.029			60	29	70	81	117	142	228	123	Amino acid transport and metabolism
COG0040 Catalyzes the condensation of ATP and 5-phosphoribose 1- diphosphate to form N'-(5'-phosphoribosyl)-ATP (PR-ATP). Has a crucial role in the pathway because the rate of histidine biosynthesis seems to be controlled primarily by regulation of HisG enzymatic activity (By similarity)	0.029			3535	3600	4153	4310	3332	2840	3495	3100	Amino acid transport and metabolism
ENOG4111F75 2-methyleneglutarate mutase	0.029			5	4	5	4	7	8	7	5	Lipid Transport and Metabolism
COG2963 transposase	0.03			2546	4636	3848	2955	1177	2781	759	1947	Replication, recombination and repair
ENOG410ZYXE type II restriction endonuclease	0.03			4	7	6	9	23	18	9	21	Defense Mechanism
ENOG410YV24	0.03			0	1	0	0	1	1	2	1	Cellwall/Membrane/envelop biogenesis
COG5268 conjugal transfer protein	0.03			1	0	1	1	2	1	2	2	Intracellular trafficking, secretion, and vescicular transport
ENOG4111GD4 two component transcriptional regulator, arac family	0.03			2	1	1	1	1	0	0	0	Signal transduction mechanisms
ENOG4111V23 restriction endonuclease	0.03			41	57	61	96	18	11	17	45	Defense Mechanism
COG2116 formate transmembrane transporter activity	0.03			2247	2822	1575	2187	1552	1425	794	1444	Inorganic Ion transport and metabolism
COG1773 rubredoxin	0.03			1390	1316	1671	1456	1015	1168	1212	1314	Energy production and conversion
ENOG4111WA6 transposase	0.03			13	8	4	7	11	24	24	17	Replication, recombination and repair
ENOG410ZWI8 glycosyl transferase group 1	0.03			45	39	29	70	19	9	17	10	Cellwall/Membrane/envelop biogenesis
COG4189 transcriptional regulator	0.031			382	292	373	101	478	487	551	570	Transcription
COG1456 Acetyl-CoA decarbonylase synthase complex subunit gamma	0.031			157	119	160	88	268	223	255	150	Energy production and conversion
COG2076 multidrug resistance protein	0.031			1257	1806	821	1243	589	706	296	708	Inorganic Ion transport and metabolism
COG4823 Abortive infection bacteriophage resistance protein	0.031			1552	2206	1653	2876	742	775	971	1547	Defense Mechanism
ENOG4111FP0 glycosyl transferase group 1	0.031			5	4	3	1	5	12	8	8	Cell wall/membrane/envelope biogenesis
ENOG4111XP0	0.031			14	3	11	8	23	11	21	22	Post-translational modification, protein turnover, chaperones
ENOG41105XQ major facilitator	0.032			53	63	50	93	172	83	209	183	Carbohydrate Transport and Metabolism
ENOG410XVW8 transcriptional regulator	0.032			1	1	2	0	9	10	13	3	Transcription
ENOG410ZVEB major facilitator superfamily protein	0.032			4	11	9	15	3	0	1	2	Inorganic Ion transport and metabolism
COG0358 DNA primase activity	0.032			9032	8792	9189	9075	9887	10182	10877	9454	Replication, recombination and repair
COG1197 transcriptioN-repair coupling factor	0.032			21052	20290	19912	21658	22555	22425	21146	22641	Replication, recombination and repair
ENOG411245M Type I restriction modification DNA specificity domain	0.032			64	76	107	106	126	124	112	140	Defense Mechanism
COG0512 anthranilate synthase	0.033			1163	1082	1134	1421	1056	610	817	947	Amino acid transport and metabolism
ENOG410ZPJF tonB-dependent Receptor	0.033			0	0	5	3	15	8	7	6	Inorganic Ion transport and metabolism
COG0322 The UvrABC repair system catalyzes the recognition and processing of DNA lesions. UvrC both incises the 5' and 3' sides of the lesion. The N-terminal half is responsible for the 3' incision and the C-terminal half is responsible for the 5' incision (By similarity)	0.033			11143	10380	10588	9791	11291	11907	11641	10975	Replication, recombination and repair
COG0450 alkyl hydroperoxide reductase	0.033			2306	2752	2410	4161	1459	1852	814	1643	Post-translational modification, protein turnover, chaperones
ENOG41125QS 4Fe-4S Ferredoxin iron-sulfur binding domain protein	0.033			1	3	2	1	4	4	9	7	Energy production and conversion
ENOG4112B0N teichoic acid biosynthesis protein A	0.033			205	601	475	790	99	9	56	125	Cellwall/Membrane/envelop biogenesis
ENOG4111NTM transcriptional regulator, TetR family	0.033			51	57	108	51	279	450	192	559	Transcription
COG2360 Functions in the N-end rule pathway of protein degradation where it conjugates Leu, Phe and, less efficiently, Met from aminoacyl-tRNAs to the N-termini of proteins containing an N-terminal arginine or lysine (By similarity)	0.033			1156	908	1307	1689	956	670	727	474	Post-translational modification, protein turnover, chaperones
ENOG4111IEQ spore coat protein	0.034			17	2	7	6	19	35	51	24	Cellwall/Membrane/envelop biogenesis
COG0153 Catalyzes the transfer of the gamma-phosphate of ATP to D-galactose to form alpha-D-galactose-1-phosphate (Gal-1-P) (By similarity)	0.034			8770	9533	8358	9405	7452	8455	8082	8194	Carbohydrate Transport and Metabolism
ENOG4111X3Y transcriptional regulator, ARAC family	0.034			20	47	58	82	9	0	2	10	Transcription
COG0295 cytidine deaminase	0.034			1897	1419	1704	1442	2057	2102	2124	1765	Nucleotide transport and metabolism
ENOG410YVS9 redoxin	0.034			2	5	8	8	2	0	1	0	Post-translational modification, protein turnover, chaperones
COG5659 transposase	0.034			1	3	2	0	29	12	17	10	Replication, recombination and repair
ENOG410ZVET glycosyl transferase, family 2	0.035			31	37	16	48	18	6	8	9	Cellwall/Membrane/envelop biogenesis
COG1724 ycfa family	0.035			259	214	227	115	300	300	351	281	cell motility
ENOG4111SE7 AraC family transcriptional regulator	0.035			1	1	3	2	0	0	0	0	Transcription
ENOG4111NAU Hnh endonuclease	0.035			0	0	0	0	3	2	1	1	Defense mechanisms
ENOG410ZJX3 tonB dependent receptor	0.036			8	5	28	12	109	57	83	32	Inorganic Ion transport and metabolism
COG4193 endo-beta-N-acetylglucosaminidase	0.037			117	122	198	56	217	187	201	289	Carbohydrate Transport and Metabolism
ENOG410XNQ0 CAMK family protein kinase	0.037			3	4	5	8	1	2	1	1	Signal Transduction Mechanism
COG3563 capsule polysaccharide	0.037			1	1	0	1	2	9	10	11	Cellwall/Membrane/envelop biogenesis
ENOG410YNPF tonB-dependent Receptor	0.037			27	40	62	56	273	160	297	103	Inorganic Ion transport and metabolism
COG2235 arginine dihydrolase	0.037			412	449	606	791	1067	961	626	1029	Amino acid transport and metabolism
COG1387 histidinol phosphate phosphatase, hisj family	0.037			3097	3310	3783	3279	2740	2826	2977	2973	Amino acid transport and metabolism
ENOG410ZUAG ABC-type transport system involved in multi-copper enzyme maturation permease component	0.038			30	38	47	27	318	163	280	100	Inorganic Ion transport and metabolism
ENOG4111QAE transcriptional regulator	0.038			0	0	0	0	30	9	48	27	Transcription
ENOG410ZN6D STYKc	0.038			1	3	1	1	10	3	6	10	Signal Transduction Mechanism
ENOG410YAIR tonB dependent receptor	0.038			13	15	41	18	205	102	155	60	Inorganic Ion transport and metabolism
ENOG410Y5QZ glycosyl transferase	0.039			3	4	10	2	34	20	9	27	Cellwall/Membrane/envelop biogenesis
COG0329 Catalyzes the condensation of (S)-aspartate-beta- semialdehyde (S)-ASA and pyruvate to 4-hydroxy- tetrahydrodipicolinate (HTPA) (By similarity)	0.039			7232	6520	7899	7570	8222	7864	8439	8538	Amino acid transport and metabolism
ENOG41125EY alkyl hydroperoxide reductase Thiol specific antioxidant Mal allergen	0.039			54	144	142	208	33	12	24	50	Post-translational modification, protein turnover, chaperones
ENOG4111M0T transposase	0.039			2	5	0	1	15	4	16	21	Replication, recombination and repair
ENOG41125FI	0.039			2	3	5	3	0	0	2	2	Defense mechanisms
ENOG410ZUF1 transposase	0.039			7	15	10	2	16	15	33	27	Replication, recombination and repair
ENOG410YB7D tonB dependent receptor	0.04			8	10	18	9	108	57	91	30	Inorganic Ion transport and metabolism
COG0615 cytidylyltransferase	0.04			2597	2953	2825	2730	2336	1707	2160	2556	Lipid Transport and Metabolism
ENOG4111NY9 4fe-4S ferredoxin iron-sulfur binding domain protein	0.04			824	1010	970	1187	686	837	846	632	Energy production and conversion
COG0158 D-fructose-1,6-bisphosphate 1-phosphohydrolase class 1	0.04			6	18	36	18	71	31	112	96	Carbohydrate Transport and Metabolism
ENOG410ZVVD Methyl-accepting chemotaxis sensory transducer	0.04			4	4	3	1	7	6	5	4	Signal Transduction Mechanism
ENOG410YTH4 Type II restriction	0.041			588	734	900	885	540	492	439	680	Defense mechanisms
COG1424 Catalyzes the transformation of pimelate into pimeloyl- CoA with concomitant hydrolysis of ATP to AMP (By similarity)	0.042			14	13	10	6	22	16	20	13	Coenzyme Transport and Metabolism
ENOG410XQWR transcriptional regulator, araC family	0.042			8	9	5	12	11	20	14	14	Transcription
ENOG410XYYF	0.042			4	15	9	15	5	0	1	3	Replication, recombination and repair
ENOG410Y9WS tonB dependent receptor	0.042			6	11	16	21	8	1	1	3	Inorganic Ion transport and metabolism
ENOG4111I10 UspA domain-containing protein	0.042			0	1	2	2	7	3	4	3	Signal transduction mechanisms
COG1465 oxidoreductase activity, acting on the CH-NH2 group of donors, NAD or NADP as acceptor	0.042			5	6	6	8	12	19	27	13	Amino acid transport and metabolism
COG0328 ribonuclease H activity	0.042			2115	1958	1818	1130	2324	2646	2612	2186	Replication, recombination and repair
ENOG410ZVTA Type II site-specific deoxyribonuclease	0.042			20	26	47	64	8	3	2	10	Defense mechanisms
COG2816 NADH pyrophosphatase	0.043			1338	1281	1452	1432	1170	1039	1334	991	Replication, recombination and repair
ENOG4111T38 Transcriptional regulator, TetR family	0.043			17	37	52	73	4	2	5	9	Transcription
ENOG41120JQ NDH-1 shuttles electrons from NADH, via FMN and iron- sulfur (Fe-S) centers, to quinones in the respiratory chain. The immediate electron acceptor for the enzyme in this species is believed to be ubiquinone. Couples the redox reaction to proton translocation (for every two electrons transferred, four hydrogen ions are translocated across the cytoplasmic membrane), and thus conserves t…	0.043			13	36	26	42	14	2	6	15	Energy production and conversion
ENOG410ZYN1 HTH_XRE	0.043			0	1	0	0	1	2	4	2	Transcription
ENOG410ZXMK translocase, subunit SecG	0.044			0	1	0	0	1	1	2	3	Intracellular trafficking, secretion, and vesicular transport
ENOG410ZVJG glycosyl transferase group 1	0.044			48	59	44	116	19	7	6	15	Cellwall/Membrane/envelop biogenesis
ENOG410XPIQ thiF family	0.044			40	82	23	63	3	11	5	26	Coenzyme Transport and Metabolism
COG1062 alcohol dehydrogenase	0.044			85	118	42	32	444	321	175	648	Energy production and conversion
ENOG4111KHV transcriptional regulator	0.044			770	771	677	412	843	1069	865	917	Transcription
ENOG4111YI0	0.044			203	529	670	938	89	29	60	156	Replication, recombination and repair
COG0363 Catalyzes the reversible isomerization-deamination of glucosamine 6-phosphate (GlcN6P) to form fructose 6-phosphate (Fru6P) and ammonium ion (By similarity)	0.045			4259	3895	4135	4799	5001	4678	4633	5276	Carbohydrate transport and metabolism
ENOG4111JQD Biopolymer transport protein ExbD TolR	0.045			111	88	106	101	220	140	274	164	Intracellular trafficking, secretion, and vescicular transport
COG1233 phytoene	0.045			648	577	590	640	867	797	1051	698	Secondary metabolites biosynthesis, transport and catabolism
ENOG4111K4T XRE family transcriptional regulator	0.045			21	36	54	45	46	74	93	67	Transcription
ENOG4111UEA osmC family	0.045			3	4	10	4	22	7	15	15	Post-translational modification, protein turnover, chaperones
ENOG41110YX TetR family transcriptional regulator	0.045			5	4	3	1	9	4	13	11	Transcription
COG2766 serine protein kinase	0.045			0	1	0	0	30	17	67	30	Signal Transduction Mechanism
ENOG4111XAR type II general secretion pathway (GSP) G protein	0.045			3	2	3	3	6	7	6	3	Intracellular trafficking, secretion, and vescicular transport
ENOG410XSXS TonB-dependent receptor plug	0.045			1	3	2	4	1	0	1	0	Inorganic ion transport and metabolism
ENOG4111FKJ RNA methylase	0.046			1	2	1	1	17	5	29	28	Replication, recombination and repair
ENOG410ZK6H dihydrodipicolinate synthetase	0.046			49	26	40	15	75	65	56	40	Amino acid transport and metabolism
COG0593 it binds specifically double-stranded DNA at a 9 bp consensus (dnaA box) 5'-TTATC CA A CA A-3'. DnaA binds to ATP and to acidic phospholipids (By similarity)	0.046			6168	5718	5969	4790	6463	6907	6154	6889	Replication, recombination and repair
COG3867 arabinogalactan endo-1,4-beta-galactosidase	0.046			4399	4444	4547	4882	3278	4486	3239	2890	Carbohydrate Transport and Metabolism
ENOG410ZU3Q Periplasmic binding protein	0.046			1	0	1	0	1	4	6	4	Inorganic Ion transport and metabolism
ENOG410ZNET Transferase	0.046			4	6	4	1	1	0	0	1	Cell wall/membrane/envelope biogenesis
enog4111NJS Xylose isomerase domain protein TIM barrel	0.047			3	5	7	7	2	3	3	2	Carbohydrate transport and metabolism
ENOG4111F99 Xylose isomerase domain-containing protein	0.047			2	3	3	1	22	10	9	9	Carbohydrate Transport and Metabolism
ENOG410XQ8P outer membrane assembly protein	0.048			148	152	248	336	783	396	556	347	Cellwall/Membrane/envelop biogenesis
ENOG410Y3SX Major Facilitator superfamily	0.048			2	5	5	8	0	1	2	2	Carbohydrate transport and metabolism
COG4791 type iii secretion	0.048			1	1	0	1	2	1	3	2	Intracellular trafficking, secretion, and vescicular transport
COG1892 Catalyzes the irreversible beta-carboxylation of phosphoenolpyruvate (PEP) to form oxaloacetate (OAA), a four- carbon dicarboxylic acid source for the tricarboxylic acid cycle (By similarity)	0.048			0	0	0	0	44	23	93	37	Energy production and conversion
ENOG4111GBW (ABC) transporter	0.048			67	59	81	45	99	67	124	116	Amino acid transport and metabolism
ENOG410XQJ1 UDP-sulfoquinovose synthase	0.048			5	14	4	3	26	21	35	64	Cell wall/membrane/envelope biogenesis
ENOG4111KT8 spore coat protein	0.048			2	0	2	2	4	12	14	6	Cellwall/Membrane/envelop biogenesis
ENOG410XRT9 cytochrome C	0.048			2	3	4	3	7	8	19	13	Energy production and conversion
ENOG4112704 XRE family transcriptional regulator	0.048			120	297	236	351	99	21	115	165	Transcription
ENOG410XTHD Integrase catalytic subunit	0.049			1	3	3	1	0	0	1	0	Replication, recombination and repair
COG0191 aldolase	0.049			11898	10748	11271	10124	10435	9930	9455	9649	Carbohydrate transport and metabolism
ENOG4111I9P ATP synthase, subunit E	0.049			38	33	42	48	112	57	90	62	Energy production and conversion
ENOG410XV9T transcriptional regulator	0.049			108	97	147	221	75	10	49	95	Transcription
COG1228 amidohydrolase	0.049			2907	2538	3484	4431	4943	4089	5056	4270	Secondary metabolites biosynthesis, transport, and catabolism
ENOG410YFNS Type II restriction endonuclease (RE_Alw26IDE)	0.05			6	5	10	4	9	12	16	9	Defense Mechanism
COG0109 Converts heme B (protoheme IX) to heme O by substitution of the vinyl group on carbon 2 of heme B porphyrin ring with a hydroxyethyl farnesyl side group (By similarity)	0.05			0	1	1	0	2	1	2	1	Post-translational modification, protein turnover, and chaperones
ENOG4111VBF protein-disulfide isomerase	0.05			0	1	0	1	2	1	1	2	Post-translational modification, protein turnover, chaperones
*Normalization is achieved as follows:
for each sample S, and each class C, report |C|/|S|*m,
where |C| is the count for class in S, |S| is the total count assigned for sample |S| and m is the minimum size of any of the samples.
So, basically, normalize to the smallest sample size.
