# Supplementary material for: Association of colitis with gut-microbiota dysbiosis in clathrin adapter AP-1B knockout mice
Source: PLoS One. 2020 Mar 24;15(3):e0228358. doi: 10.1371/journal.pone.0228358 (PMC7093000; doi:10.1371/journal.pone.0228358)
Supplement: S6 Table — (XLSX) [file pone.0228358.s010.xlsx]

## Sheet: Sheet1
Table S6. Summary of 89 significantly altered COGs functions which mapped to five bacterial taxa, which were also found to be significantly different between the CO and KO groups.
	Clostridium sp. BNL1100		Paenibacillus sp. Y412MC10		Erysipelotrichaceae bacterium 5_2_54FAA		Desulfovibrio sp. 3_1_syn3		Nitrobacter sp. Nb-311A
	Increased in CO	Increased in KO	Increased in CO	Increased in KO	Increased in CO	Increased in KO	Increased in CO	Increased in KO	Increased in CO	Increased in KO
Amino acid transport and metabolism	COG1387		COG1387		COG1387		COG1387
		COG0010		COG0010				COG0010		COG0010
				COG0260				COG0260		COG0260
		COG0329		COG0329		COG0329		COG0329		COG0329
						COG0411		COG0411		COG0411
								COG1465
				COG1473		COG1473		COG1473		COG1473
		COG2235
				COG2610
				COG3616				COG3616
		COG4401		COG4401
				ENOG410ZK6H
Carbohydrate Transport and Metabolism	COG0153		COG0153
	COG0191		COG0191		COG0191		COG0191		COG0191
			COG1621
	COG2730		COG2730
			COG3345
	COG3867		COG3867
		COG0149		COG0149		COG0149		COG0149		COG0149
								COG0158		COG0158
		COG0363		COG0363		COG0363		COG0363		COG0363
						COG4193
				COG4724
				ENOG410XNZG
				ENOG410YA44
Cell Motility										COG1724
Cellwall/Membrane/envelop biogenesis	COG0766		COG0766		COG0766		COG0766		COG0766
	ENOG410ZVET
		ENOG4111FP0
								COG4953		COG4953
coenzyme transport and metabolism	COG1492		COG1492				COG1492
		COG0043		COG0043				COG0043
		COG0163		COG0163				COG0163
								COG1424
Defense Mechanism					COG1401
					COG4268
Energy production and conversion			COG1139				COG1139
	COG1773						COG1773
					ENOG4111NY9
				COG0155		COG0155				COG0155
				COG1017						COG1017
										COG1062
								COG3052
								ENOG410XRT9
Inorganic Ion transport and metabolism	COG0004
	COG2076		COG2076				COG2076		COG2076
			COG2116						COG2116
				COG0387
		COG0614		COG0614		COG0614		COG0614		COG0614
				COG2824
Intracellular trafficking, secretion, and vescicular transport								COG4940
Lipid Transport and Metabolism	COG0332		COG0332		COG0332		COG0332		COG0332
									COG0615
Nucleotide transport and metabolism		COG0295		COG0295		COG0295
								COG1351
Post-translational modification, protein turnover, chaperones			COG0450				COG0450		COG0450
							COG2360		COG2360
				COG0109						COG0109
		COG1067		COG1067				COG1067
								ENOG4111UEA
Replication, recombination and repair	COG0648		COG0648		COG0648
									COG2963
		COG0322		COG0322		COG0322		COG0322		COG0322
		COG0328						COG0328		COG0328
		COG0358		COG0358		COG0358		COG0358		COG0358
		COG0593		COG0593		COG0593		COG0593		COG0593
		COG1197		COG1197		COG1197		COG1197		COG1197
		COG1484		COG1484		COG1484				COG1484
		COG4294		COG4294		COG4294
										COG5659
				ENOG410XT7Q
				ENOG4111FKJ
								ENOG4111RBH
Secondary metabolites biosynthesis, transport and catabolism										COG1233
Signal Transduction mechanism		COG1734		COG1734				COG1734		COG1734
		COG2766		COG2766
						ENOG410ZDRF
Transcription			COG2909				COG2909
			COG4271
			ENOG410XV9T
		COG2344		COG2344		COG2344		COG2344		COG2344
		COG4189		COG4189
				ENOG410XUWM
				ENOG410XVW8
						ENOG4111KHV
				ENOG4111NTM
		ENOG4111QAE
		ENOG411234W
Translation, Ribosomal structure and biogenesis		COG0689		COG0689						COG0689
