# Supplementary material for: Association of colitis with gut-microbiota dysbiosis in clathrin adapter AP-1B knockout mice
Source: PLoS One. 2020 Mar 24;15(3):e0228358. doi: 10.1371/journal.pone.0228358 (PMC7093000; doi:10.1371/journal.pone.0228358)
Supplement: S7 Table — Source: BioCyc. (XLSX) [file pone.0228358.s011.xlsx]

## Sheet: Sheet1
S7 Table. Details of the genes involved in the sulfate reduction pathway in back-traced significant bacteria. Source: BioCyc.
Pathway	Clostridium sp. BNL1100	Paenibacillus sp. Y412MC10	Desulfovibrio sp. 3_1_syn3	Nitrobacter sp. Nb-311A	Erysipelotrichaceae bacterium 5_2_54FAA
Sulfate reduction I (assimilatory)	75% completion	Not found	75% completion	100% completion	Not found
sulfate adenyltransferase 2.7.7.4	CLO1100_RS09385	NA	HMPREF0326_RS05375	NB311A_RS12980	NA
adenyl-sulfate kinase 2.7.1.25	CLO1100_RS09380	NA	HMPREF0326_RS02595, HMPREF0326_RS07885	NB311A_RS12985	NA
phosphoadenosine phosphosulfate reductase 1.8.4.8	CLO1100_RS09390	NA	HMPREF0326_RS12960	NB311A_RS12970	NA
sulfite reductase [NADPH] flavoprotein, alpha-component 1.8.1.2	NA	NA	NA	NB311A_RS09920	NA
Sulfate reduction IV (dissimilatory)	Not found	Not found	Not found	Not found	60% completion
sulfate adenyltransferase 2.7.7.4	NA	NA	NA	NA	NA
adenylylsulfate reductase 1.8.99.2	NA	NA	NA	NA	NA
sulfite reductase, subunit A 1.8.99.1	NA	NA	NA	NA	HMPREF0863_02727
sulfite reductase, subunit B 1.8.99.1	NA	NA	NA	NA	HMPREF0863_02728
sulfite reductase, subunit C 1.8.99.1	NA	NA	NA	NA	HMPREF0863_02729
