# Supplementary material for: Association of colitis with gut-microbiota dysbiosis in clathrin adapter AP-1B knockout mice
Source: PLoS One. 2020 Mar 24;15(3):e0228358. doi: 10.1371/journal.pone.0228358 (PMC7093000; doi:10.1371/journal.pone.0228358)
Supplement: S8 Table — Source: Microscope. (XLSX) [file pone.0228358.s012.xlsx]

## Sheet: Sheet1
S8 Table. Details of the genes associated with different sulfate and sulfur reducing pathways in Desulfovibrio sp. 3_1_syn3. Source: Microscope.
Pathway	Desulfovibrio sp. 3_1_syn3
1. Sulfate reduction IV	60% completion
Reactions	EC Number	Genes
ADENYLYLSULFATE-REDUCTASE-RXN: adenylyl-sulfate reductase	1.8.99.2	DES3Sv1_130009
		ADDR02_v2_10177
		DES3Sv1_720002
		ADDR02_v2_11020
		DES3Sv1_130010
		ADDR02_v2_10178
		DES3Sv1_720003
		ADDR02_v2_11021
RXN-11924: RXN-11924	NA	NA
RXN-11923: RXN-11923	NA	NA
RXN-11922: 1.8.99.1_RXN-11922	1.8.99.1	DES3Sv1_490016-dsvB
		ADDR02_v2_10653-dsvB
		DES3Sv1_280003-dsvC
		ADDR02_v2_10330-dsvC
		DES3Sv1_490017-dsvA
		ADDR02_v2_10654-dsvA
SULFATE-ADENYLYLTRANS-RXN: sulfate adenylyltransferase	2.7.7.4	DES3Sv1_930025-sat
		ADDR02_v2_11232-sat
2. Sulfate reduction V (dissimilatory)	75% completion
ADENYLYLSULFATE-REDUCTASE-RXN: adenylyl-sulfate reductase	1.8.99.2	DES3Sv1_130010
		ADDR02_v2_10178
		DES3Sv1_720003
		ADDR02_v2_11021
		DES3Sv1_130009
		ADDR02_v2_10177
		DES3Sv1_720002
		ADDR02_v2_11020
HYDROGENSULFITE-REDUCTASE-RXN: hydrogensulfite reductase	1.8.99.3	DES3Sv1_280003-dsvC
		ADDR02_v2_10330-dsvC
		DES3Sv1_490017-dsvA
		ADDR02_v2_10654-dsvA
		DES3Sv1_490016-dsvB
		ADDR02_v2_10653-dsvB
R186-RXN: R186-RXN	NA	NA
SULFATE-ADENYLYLTRANS-RXN: sulfate adenylyltransferase	2.7.7.4	DES3Sv1_930025-sat
		ADDR02_v2_11232-sat
3. Sulfur reduction II (via polysulfide)	100% completion
RXN-8269: sulfur reductase	1.97.1.3	ADDR02_v2_10173-sudA
		ADDR02_v2_10172-sudB
